# Supplementary material for: Comparative analysis identifies micro‐RNA associated with nutrient homeostasis, development and stress response in Arabidopsis thaliana upon high Zn and metal hyperaccumulator Arabidopsis halleri
Source: Physiol Plant. 2021 Jul 5;173(3):920–34. doi: 10.1111/ppl.13488 (PMC8597110; doi:10.1111/ppl.13488)
Supplement: Supplementary file 2 — DATA S2 Results of the RNA‐Seq analysis on miRNAs in A. thaliana under control conditions (Ath‐C) and upon Zn treatment (Ath + Zn) and in A. halleri under control conditions (Aha). Statistically significant differences are in bold. [file PPL-173-920-s002.xlsx]

## Sheet: miRNA-Seq data
Family	miRNA	Ath-C_1	Ath-C_2	Ath-C_3	Ath+Zn_1	Ath+Zn_2	Ath+Zn_3	Aha_1	Aha_2	Aha_3	log2(Aha/Ath-C)	P-value (Aha/Ath-C)	log2(Aha/Ath+Zn)	P-value (Aha/Ath+Zn)	log2(Ath+Zn/Ath-C)	P-value (Ath+Zn/Ath-C)
miR156	ath-miR156a-5p	6118	6219	5959	5393	5258	5640	5260	5310	5575	-0.180441	>0.05	-0.0129877	>0.05	-0.167453	>0.05
	ath-miR156b-3p	44	39	31	30	49	52	189	197	184	2.32193	6.99706e-27	2.1214	9.68357e-23	0.200533	>0.05
	ath-miR156b-5p	6118	6219	5959	5393	5258	5640	5260	5307	5575	-0.180709	>0.05	-0.0132558	>0.05	-0.167453	>0.05
	ath-miR156c-3p	25	21	22	39	11	25	9	6	24	-0.802061	0.0347201	-0.943416	>0.05	0.141356	>0.05
	ath-miR156c-5p	6118	6219	5959	5393	5258	5640	5260	5310	5575	-0.180441	>0.05	-0.0129877	>0.05	-0.167453	>0.05
	ath-miR156d-5p	14638	15877	15544	14036	13993	14300	6411	6470	6806	-1.22624	2.28969e-18	-1.1044	3.71196e-42	-0.121837	>0.05
	ath-miR156e	6113	6204	5950	5391	5248	5629	5238	5296	5565	-0.182269	>0.05	-0.0150658	>0.05	-0.167203	>0.05
	ath-miR156f-5p	6113	6204	5950	5391	5248	5629	5238	5296	5565	-0.182269	>0.05	-0.0150658	>0.05	-0.167203	>0.05
	ath-miR156h	15	10	12	16	17	24	60	62	36	2.09433	2.8234e-08	1.47089	1.10326e-05	0.623437	>0.05
miR157	ath-miR157a-3p	112	114	92	86	104	102	23	44	38	-1.59864	3.3186e-12	-1.47558	1.99422e-08	-0.123058	>0.05
	ath-miR157a-5p	17124	15700	16071	15373	14382	14330	2467	2635	2462	-2.69247	3.84916e-65	-2.54307	2.4899e-170	-0.149399	>0.05
	ath-miR157b-3p	113	114	92	86	104	102	23	44	38	-1.60317	3.55072e-12	-1.47558	1.90188e-08	-0.127588	>0.05
	ath-miR157b-5p	17124	15700	16071	15373	14382	14330	2467	2635	2462	-2.69247	1.94938e-65	-2.54307	1.06903e-171	-0.149399	>0.05
	ath-miR157c-3p	2101	1850	1713	1512	1653	1651	161	159	186	-3.48461	3.67155e-92	-3.25063	6.28159e-143	-0.233986	>0.05
	ath-miR157c-5p	17120	15697	16069	15371	14374	14331	2467	2635	2462	-2.6922	1.79435e-64	-2.54277	1.44874e-165	-0.149428	>0.05
	ath-miR157d	1560	1601	1594	1197	1156	1472	377	360	374	-2.09759	5.44024e-38	-1.7836	2.82646e-42	-0.313986	>0.05
miR158	ath-miR158a-3p	82454	80124	80945	76143	76357	80657	74682	78468	75802	-0.0890129	>0.05	-0.0262566	>0.05	-0.0627563	>0.05
	ath-miR158a-5p	38	37	43	32	51	35	439	347	444	3.3818	8.7273e-64	3.3818	4.29658e-60	0	>0.05
	ath-miR158b	228	205	203	198	189	224	145	139	143	-0.574791	0.000894708	-0.516936	0.00170996	-0.0578544	>0.05
miR159	ath-miR159a	30483	36091	34505	34457	35794	36613	43620	44858	42858	0.377779	0.0228408	0.297486	9.5765e-05	0.0802926	>0.05
	ath-miR159b-3p	23398	24300	24029	25444	27950	26662	33075	31680	33480	0.453721	0.00258177	0.295228	0.000289709	0.158493	>0.05
	ath-miR159c	727	722	762	779	856	601	11415	10554	12032	3.94281	1.39093e-140	3.92659	2.0387e-199	0.0162212	>0.05
miR160	ath-miR160a-5p	149	140	155	139	207	126	88	85	111	-0.644669	0.000128041	-0.732896	0.00203632	0.0882272	>0.05
	ath-miR160b	53	49	40	50	73	30	39	38	48	-0.183963	>0.05	-0.291604	>0.05	0.107641	>0.05
	ath-miR160c-3p	29	21	17	10	18	18	0	0	0	no sequence identity between A. thaliana and A. halleri				-0.542527	>0.05
	ath-miR160c-5p	149	140	155	139	207	126	88	85	111	-0.644669	0.000145873	-0.732896	0.00186609	0.0882272	>0.05
miR162	ath-miR162a-3p	3356	3334	3430	3390	3481	3486	3182	3206	3442	-0.041946	>0.05	-0.0753429	>0.05	0.0333969	>0.05
	ath-miR162a-5p	147	112	123	177	167	140	45	49	53	-1.37776	6.42319e-12	-1.71919	3.36906e-16	0.341434	>0.05
	ath-miR162b-3p	3356	3334	3430	3390	3481	3486	3182	3206	3442	-0.041946	>0.05	-0.0753429	>0.05	0.0333969	>0.05
	ath-miR162b-5p	74	48	54	80	65	48	37	47	50	-0.393342	>0.05	-0.526368	>0.05	0.133025	>0.05
miR163	ath-miR163	185	150	155	250	274	251	64	65	41	-1.52725	2.77224e-10	-2.18866	4.93936e-30	0.661415	0.00189509
miR164	ath-miR164a	14	22	21	26	22	24	17	25	34	0.415037	>0.05	0.0780025	>0.05	0.337035	>0.05
	ath-miR164b-5p	14	22	21	26	22	26	17	25	36	0.452512	>0.05	0.0759489	>0.05	0.376563	>0.05
miR165	ath-miR165a-3p	64715	52779	50741	61314	74249	51608	54241	53056	52305	-0.0759991	>0.05	-0.229878	>0.05	0.153879	>0.05
	ath-miR165a-5p	22	39	44	48	27	35	96	113	119	1.64331	3.6085e-10	1.57619	2.68997e-10	0.0671142	>0.05
	ath-miR165b	64216	52388	50384	60802	73629	51220	53900	52748	51947	-0.0743971	>0.05	-0.227246	>0.05	0.152849	>0.05
miR166	ath-miR166a-3p	996846	822155	788682	928780	1082881	835689	1086209	1054013	1054455	0.292902	>0.05	0.16605	>0.05	0.126851	>0.05
	ath-miR166a-5p	629	598	615	787	718	775	193	271	210	-1.45045	2.26637e-13	-1.75821	1.85778e-31	0.307761	>0.05
	ath-miR166b-3p	960862	790614	757593	895090	1041588	803800	1086979	1055058	1055044	0.349603	0.0347201	0.222328	0.033065	0.127275	>0.05
	ath-miR166b-5p	629	598	615	787	718	775	193	271	210	-1.45045	1.71435e-13	-1.75821	1.17604e-32	0.307761	>0.05
	ath-miR166c	961717	791303	758234	895840	1042518	804420	1088283	1055848	1056454	0.349928	0.0347201	0.222698	0.0338895	0.12723	>0.05
	ath-miR166d	961717	791303	758234	895840	1042518	804420	1088283	1055848	1056454	0.349928	0.0347201	0.222698	0.0358494	0.12723	>0.05
	ath-miR166e-3p	959534	789481	756522	893848	1040177	802734	1086207	1054255	1054276	0.350578	0.0360869	0.223229	0.0338895	0.127349	>0.05
	ath-miR166e-5p	19	32	29	37	28	34	25	16	9	-0.678072	>0.05	-0.9855	0.00963907	0.307429	>0.05
	ath-miR166f	959534	789480	756521	893846	1040177	802732	1086206	1054254	1054275	0.350578	0.0349354	0.22323	0.035884	0.127348	>0.05
	ath-miR166g	960390	790170	757162	894597	1041107	803354	1087512	1055046	1055686	0.350903	0.0349354	0.2236	0.033065	0.127302	>0.05
miR167	ath-miR167a-3p	300	271	284	289	258	247	108	123	75	-1.48239	1.00471e-10	-1.37561	8.07781e-13	-0.106785	>0.05
	ath-miR167a-5p	1559	1457	1412	1184	1012	910	1024	1089	873	-0.568441	0.00259001	-0.0568437	>0.05	-0.511597	6.81406e-05
	ath-miR167b	1553	1456	1412	1177	1012	910	1024	1087	873	-0.567125	0.00259001	-0.0545552	>0.05	-0.51257	6.81406e-05
	ath-miR167d	1383	1280	1218	1018	861	772	885	892	750	-0.619003	0.000897775	-0.069111	>0.05	-0.549892	6.81406e-05
miR168	ath-miR168a-3p	1767	2120	2325	2300	2374	2605	1499	1348	1424	-0.540484	0.00174275	-0.769166	2.3417e-14	0.228682	>0.05
	ath-miR168a-5p	8459	7534	7412	10345	8745	8579	5984	6841	5746	-0.333765	0.0420528	-0.575219	8.39552e-08	0.241454	>0.05
	ath-miR168b-3p	479	460	507	572	629	558	269	320	246	-0.792219	0.000102239	-1.07491	8.23806e-13	0.282688	>0.05
	ath-miR168b-5p	8375	7479	7328	10242	8666	8509	5933	6766	5662	-0.33636	0.0409858	-0.578426	8.20237e-08	0.242066	>0.05
miR169	ath-miR169f-3p	0	0	0	0	0	0	98	185	123	10.3355	5.70183e-46	9.87755	4.79372e-44	0	>0.05
	ath-miR169g-3p	0	0	0	0	0	0	40	73	40	8.95433	6.60956e-22	8.49184	1.23863e-21	0	>0.05
miR170	ath-miR170-5p	30	27	38	33	49	28	80	78	90	1.38434	5.50618e-09	1.17284	1.95069e-06	0.211504	>0.05
miR171	ath-miR171a-3p	10	6	7	9	0	12	61	53	27	2.61599	7.15807e-09	2.74723	3.578e-08	-0.131245	>0.05
	ath-miR171a-5p	30	27	38	33	49	28	80	78	90	1.38434	8.1992e-09	1.17284	2.47937e-06	0.211504	>0.05
	ath-miR171b-3p	72	53	57	49	45	37	103	88	78	0.563668	0.0189755	1.03804	1.39407e-05	-0.474372	>0.05
	ath-miR171b-5p	9	18	14	11	11	21	38	35	26	1.2718	0.00137693	1.20309	0.00209221	0.0687128	>0.05
	ath-miR171c-3p	72	53	57	49	45	37	103	88	78	0.563668	0.01711	1.03804	2.01783e-05	-0.474372	>0.05
	ath-miR171c-5p	9	10	14	10	0	7	28	40	40	1.71049	4.1133e-06	2.66742	1.11789e-07	-0.956931	>0.05
miR172	ath-miR172a	31	24	29	35	25	24	25	31	17	-0.202493	>0.05	-0.202493	>0.05	0	>0.05
	ath-miR172b-3p	31	24	29	35	25	24	25	31	17	-0.202493	>0.05	-0.202493	>0.05	0	>0.05
	ath-miR172b-5p	44	38	50	59	81	75	0	0	0	no sequence identity between A. thaliana and A. halleri				0.703799	>0.05
	ath-miR172c	26	22	26	29	21	20	25	27	17	-0.100929	>0.05	-0.0207586	>0.05	-0.0801703	>0.05
	ath-miR172d-3p	26	22	26	29	21	20	25	27	17	-0.100929	>0.05	-0.0207586	>0.05	-0.0801703	>0.05
	ath-miR172e-5p	45	42	53	61	81	74	0	0	0	-8.7803	1.01473e-25	-8.92366	5.96102e-34	0.625604	>0.05
miR173	ath-miR173-5p	23	26	25	24	27	25	29	52	34	0.636037	>0.05	0.597563	>0.05	0.0384741	>0.05
miR319	ath-miR319a	775	676	609	736	743	490	1189	1184	1173	0.783548	8.49159e-06	0.848729	1.42092e-08	-0.0651812	>0.05
	ath-miR319b	886	757	693	851	829	539	1593	1530	1451	0.969416	8.40207e-08	1.04355	2.54082e-11	-0.0741306	>0.05
	ath-miR319c	169	154	167	132	136	108	91	97	113	-0.703018	5.33676e-05	-0.320969	>0.05	-0.382049	>0.05
miR390	ath-miR390a-3p	12	12	19	19	0	21	8	11	0	-1.17834	>0.05	-1.074	>0.05	-0.104337	>0.05
	ath-miR390a-5p	2551	2096	2142	2855	2520	2192	784	1054	754	-1.38913	7.15692e-12	-1.54566	1.19869e-25	0.156522	>0.05
	ath-miR390b-5p	2551	2096	2142	2855	2520	2192	784	1054	754	-1.38913	6.89439e-12	-1.54566	4.42613e-26	0.156522	>0.05
miR391	ath-miR391-3p	222	178	175	265	270	232	0	0	0	-10.8242	1.52807e-77	-10.7655	1.1449e-97	0.415665	>0.05
	ath-miR391-5p	409	365	333	438	405	486	0	0	0	-11.7708	1.47534e-116	-11.5694	9.78162e-140	0.263686	>0.05
miR393	ath-miR393a-3p	81	81	85	84	95	139	26	13	0	-2.66297	6.19863e-08	-3.02748	3.19682e-10	0.364516	>0.05
	ath-miR393a-5p	404	291	288	354	340	290	161	203	203	-0.793843	3.42865e-05	-0.79531	1.14816e-06	0.0014669	>0.05
	ath-miR393b-3p	693	705	777	614	757	739	712	692	694	-0.0520007	>0.05	-0.00822832	>0.05	-0.0437724	>0.05
	ath-miR393b-5p	404	291	288	354	340	290	161	203	203	-0.793843	4.42012e-05	-0.79531	1.68948e-06	0.0014669	>0.05
miR394	ath-miR394a	19	17	17	22	39	17	74	73	81	2.10497	1.23465e-15	1.54749	1.68384e-08	0.557482	>0.05
	ath-miR394b-5p	19	17	17	22	39	17	77	73	81	2.12383	5.47223e-16	1.56635	7.70779e-09	0.557482	>0.05
miR395	ath-miR395b	0	0	0	6	0	0	41	27	41	8.40135	9.45809e-22	4.18322	1.33632e-10	0	>0.05
	ath-miR395c	0	0	0	6	0	0	41	27	41	8.40112	7.82952e-22	4.18322	2.93592e-10	0	>0.05
	ath-miR395f	0	0	0	6	0	0	41	27	41	8.40092	6.62371e-22	4.18322	1.45463e-10	0	>0.05
miR396	ath-miR396a-3p	372	639	536	535	570	637	378	596	476	-0.0934203	>0.05	-0.264692	>0.05	0.171271	>0.05
	ath-miR396a-5p	74848	74105	69752	60398	63139	72538	62454	62939	66880	-0.18583	>0.05	-0.0282494	>0.05	-0.157581	>0.05
	ath-miR396b-3p	150	134	137	176	133	124	173	212	138	0.312991	>0.05	0.272444	>0.05	0.0405468	>0.05
	ath-miR396b-5p	74152	73679	69298	59979	62473	72086	61969	62549	66329	-0.186136	>0.05	-0.0276355	>0.05	-0.1585	>0.05
miR398	ath-miR398a-3p	112550	91837	89056	93622	91437	90292	9656	10047	10011	-3.30387	2.0712e-103	-3.21206	0	-0.0918084	>0.05
	ath-miR398a-5p	197	156	177	317	309	191	0	0	0	no sequence identity between A. thaliana and A. halleri				0.624344	0.0416575
	ath-miR398b-3p	112678	91970	89164	93760	91591	90393	9666	10051	10004	-3.30534	2.62615e-104	-3.21377	0	-0.0915638	>0.05
	ath-miR398b-5p	454	377	391	503	517	442	0	0	0	no sequence identity between A. thaliana and A. halleri				0.258699	>0.05
	ath-miR398c-3p	112678	91970	89164	93760	91591	90393	9666	10051	10004	-3.30534	3.76633e-103	-3.21377	0	-0.0915638	>0.05
	ath-miR398c-5p	454	377	391	503	517	442	0	0	0	no sequence identity between A. thaliana and A. halleri				0.258699	>0.05
miR399	ath-miR399b	64	83	61	95	139	93	481	434	443	2.70683	3.63979e-39	2.05412	9.14401e-32	0.652707	>0.05
	ath-miR399c-3p	65	86	66	100	139	90	481	438	449	2.6563	3.06965e-38	2.05591	1.86108e-31	0.600393	>0.05
miR400	ath-miR400	35	44	35	29	35	36	10	22	0	-1.83289	0.00187153	-1.64386	0.0121335	-0.189034	>0.05
miR403	ath-miR403-3p	11049	15834	13852	9710	9885	13763	8539	8964	9454	-0.595609	0.000158077	-0.307373	0.0189201	-0.288236	>0.05
miR408	ath-miR408-3p	5289	4099	4151	5229	4784	4709	1640	1719	1620	-1.44319	1.20621e-17	-1.56405	9.69126e-63	0.120852	>0.05
	ath-miR408-5p	62	85	89	113	59	88	42	61	72	-0.431432	0.0482721	-0.571157	0.0399468	0.139725	>0.05
miR472	ath-miR472-3p	85	133	129	84	77	138	0	0	0	no sequence identity between A. thaliana and A. halleri				-0.21479	>0.05
	ath-miR472-5p	21	24	21	28	15	36	177	206	202	3.1479	1.30586e-47	2.88851	1.13544e-33	0.259387	>0.05
miR5640	ath-miR5640	229	207	249	290	275	431	0	0	0	no sequence identity between A. thaliana and A. halleri				0.540042	>0.05
miR5642	ath-miR5642a	22	11	16	14	18	21	0	0	0	not found in A. halleri				0.113211	>0.05
	ath-miR5642b	22	11	16	14	18	21	0	0	0	not found in A. halleri				0.113211	>0.05
miR5651	ath-miR5651	26	33	33	52	23	46	0	0	0	not found in A. halleri				0.395301	>0.05
miR775	ath-miR775	133	139	136	114	146	127	0	0	0	not found in A. halleri				-0.0762356	>0.05
miR822	ath-miR822-5p	107	81	83	75	55	42	0	0	0	no sequence identity between A. thaliana and A. halleri				-0.655884	0.0403096
miR823	ath-miR823	38	42	39	49	19	46	0	0	0	no sequence identity between A. thaliana and A. halleri				-0.0619277	>0.05
miR824	ath-miR824-3p	745	630	645	631	658	744	531	534	529	-0.341704	0.0374435	-0.350959	0.00310071	0.00925492	>0.05
	ath-miR824-5p	45	36	36	38	55	33	45	40	31	-0.0123837	>0.05	-0.119299	>0.05	0.106915	>0.05
miR825	ath-miR825	46	41	22	35	21	35	0	13	9	-2.30875	1.48133e-05	-2.04836	0.000422192	-0.26039	>0.05
miR827	ath-miR827	107	74	77	172	156	166	59	60	70	-0.448985	0.0284671	-1.38612	1.61532e-13	0.93714	5.08249e-05
miR840	ath-miR840-5p	105	142	137	154	166	198	0	0	0	no sequence identity between A. thaliana and A. halleri				0.431846	>0.05
miR841	ath-miR841a-3p	721	845	876	693	749	934	0	0	0	no sequence identity between A. thaliana and A. halleri				-0.0395284	>0.05
	ath-miR841a-5p	841	1113	1114	888	845	1062	0	0	0	no sequence identity between A. thaliana and A. halleri				-0.13445	>0.05
	ath-miR841b-3p	721	844	875	691	749	933	0	0	0	no sequence identity between A. thaliana and A. halleri				-0.040169	>0.05
	ath-miR841b-5p	32	57	49	48	45	46	0	0	0	no sequence identity between A. thaliana and A. halleri				0.0104166	>0.05
miR846	ath-miR846-3p	165	191	212	189	195	196	73	78	137	-0.979822	4.54734e-07	-1.00998	3.72499e-06	0.030162	>0.05
	ath-miR846-5p	18	33	33	30	40	28	0	0	0	no sequence identity between A. thaliana and A. halleri				0.222392	>0.05
miR847	ath-miR847	88	102	115	78	89	111	0	0	0	no sequence identity between A. thaliana and A. halleri				-0.133724	>0.05
miR848	ath-miR848	13	8	7	10	0	0	112	107	93	3.47805	1.30303e-27	4.96347	2.46862e-37	-1.48543	>0.05
miR850	ath-miR850	554	687	825	884	977	1242	0	0	0	not found in A. halleri				0.586823	0.0403096
miR858	ath-miR858a	26	18	13	24	14	17	22	18	17	0	>0.05	0.0515303	>0.05	-0.0515303	>0.05
miR861	ath-miR861-3p	80	50	70	56	55	58	0	0	0	no sequence identity between A. thaliana and A. halleri				-0.242977	>0.05
miR863	ath-miR863-3p	35	28	32	18	14	26	0	0	0	not found in A. halleri				-0.711875	>0.05
