# Supplementary material for: Comparative analysis identifies micro‐RNA associated with nutrient homeostasis, development and stress response in Arabidopsis thaliana upon high Zn and metal hyperaccumulator Arabidopsis halleri
Source: Physiol Plant. 2021 Jul 5;173(3):920–34. doi: 10.1111/ppl.13488 (PMC8597110; doi:10.1111/ppl.13488)
Supplement: Supplementary file 3 — DATA S3 List of miRNA targets as predicted by comparison with the DPMIND database and by literature. [file PPL-173-920-s001.xlsx]

## Sheet: miRNA target - Aha vs Ath
miRNA family	miRNA Accession	Target Accession	Expectation	UPE (unpaired energy)	Inhibition	Target Description	Multiplicity	Citation
miR156	ath-miR156b-3p	AT3G29175	3	16.038	Translation	| Symbols: | transposable element gene | chr3:11142520-11147668 REVERSE LENGTH=5149	1
		AT3G12670	3	20.034	Translation	| Symbols: emb2742 | CTP synthase family protein | chr3:4020120-4024268 REVERSE LENGTH=2056	1
		AT2G36690	2.5	18.753	Cleavage	| Symbols: | 2-oxoglutarate (2OG) and Fe(II)-dependent oxygenase superfamily protein | chr2:15379694-15381987 FORWARD LENGTH=1218	1
		AT2G11630	3	15.485	Cleavage	| Symbols: | pseudogene, similar to P0005C02.7, blastp match of 61% identity and 1.2e-108 P-value to GP|24414144|dbj|BAC22388.1||AP004554 P0005C02.7 {Oryza sativa (japonica cultivar-group)} | chr2:4665328-4666952 FORWARD LENGTH=1625	1
		AT1G03370	3	14.797	Cleavage	| Symbols: | C2 calcium/lipid-binding and GRAM domain containing protein | chr1:830627-835361 FORWARD LENGTH=3769	1
		AT1G09380	3	11.175	Cleavage	| Symbols: | nodulin MtN21 /EamA-like transporter family protein | chr1:3026135-3029549 REVERSE LENGTH=1568	1
		AT2G20710	3	10.389	Cleavage	| Symbols: | Tetratricopeptide repeat (TPR)-like superfamily protein | chr2:8926033-8927844 FORWARD LENGTH=1672	1
	ath-miR156c-3p	AT5G25220	3	23.17	Cleavage	| Symbols: KNAT3 | KNOTTED1-like homeobox gene 3 | chr5:8736074-8738584 FORWARD LENGTH=1899	1
		AT2G39410	2	12.677	Translation	| Symbols: | alpha/beta-Hydrolases superfamily protein | chr2:16455569-16458217 FORWARD LENGTH=1052	1
		AT2G39420	3	18.78	Translation	| Symbols: | alpha/beta-Hydrolases superfamily protein | chr2:16460364-16463061 FORWARD LENGTH=1221	1
	ath-miR156d-5p	AT2G33810	1.5	15.985	Cleavage	| Symbols: SPL3 | squamosa promoter binding protein-like 3 | chr2:14305001-14306072 FORWARD LENGTH=981	1
		AT3G57920	1	12.477	Cleavage	| Symbols: SPL15 | squamosa promoter binding protein-like 15 | chr3:21444321-21446035 REVERSE LENGTH=1377	1
		AT1G27360	1	11.43	Cleavage	| Symbols: SPL11 | squamosa promoter-like 11 | chr1:9501971-9503869 FORWARD LENGTH=1504	1
		AT5G50670	1	14.449	Cleavage	| Symbols: SPL13B, SPL13 | Squamosa promoter-binding protein-like (SBP domain) transcription factor family protein | chr5:20615704-20617901 REVERSE LENGTH=1497	1
		AT2G42200	1	16.239	Cleavage	| Symbols: SPL9, AtSPL9 | squamosa promoter binding protein-like 9 | chr2:17587407-17589630 FORWARD LENGTH=1501	1
		AT5G43270	1	11.987	Cleavage	| Symbols: SPL2 | squamosa promoter binding protein-like 2 | chr5:17360287-17362975 REVERSE LENGTH=1678	1
		AT1G27370	1	12.296	Cleavage	| Symbols: SPL10 | squamosa promoter binding protein-like 10 | chr1:9505201-9508280 REVERSE LENGTH=2727	1
		AT5G50570	1	14.449	Cleavage	| Symbols: SPL13A, SPL13 | Squamosa promoter-binding protein-like (SBP domain) transcription factor family protein | chr5:20582083-20584559 REVERSE LENGTH=1776	1
		AT1G69170	1	17.076	Cleavage	| Symbols: | Squamosa promoter-binding protein-like (SBP domain) transcription factor family protein | chr1:26005068-26007263 FORWARD LENGTH=1829	1
		AT3G28690	1.5	11.227	Cleavage	| Symbols: | Protein kinase superfamily protein | chr3:10755039-10757868 FORWARD LENGTH=2468	1
		AT1G53160	2	21.11	Cleavage	| Symbols: SPL4 | squamosa promoter binding protein-like 4 | chr1:19806421-19807301 FORWARD LENGTH=803	1
		AT3G15270	3	8.059	Cleavage	| Symbols: SPL5 | squamosa promoter binding protein-like 5 | chr3:5140365-5141348 REVERSE LENGTH=897	1
		AT1G16660	3	13.782	Cleavage	| Symbols: | transposable element gene | chr1:5692024-5696458 FORWARD LENGTH=4435	1
		AT2G21840	3	16.497	Cleavage	| Symbols: | Cysteine/Histidine-rich C1 domain family protein | chr2:9307060-9310058 REVERSE LENGTH=2654	1
	ath-miR156h	AT1G27370	1	12.296	Translation	| Symbols: SPL10 | squamosa promoter binding protein-like 10 | chr1:9505201-9508280 REVERSE LENGTH=2727	1
		AT1G69170	1	17.076	Translation	| Symbols: | Squamosa promoter-binding protein-like (SBP domain) transcription factor family protein | chr1:26005068-26007263 FORWARD LENGTH=1829	1
		AT5G50570	1	14.449	Translation	| Symbols: SPL13A, SPL13 | Squamosa promoter-binding protein-like (SBP domain) transcription factor family protein | chr5:20582083-20584559 REVERSE LENGTH=1776	1
		AT5G43270	1	11.987	Translation	| Symbols: SPL2 | squamosa promoter binding protein-like 2 | chr5:17360287-17362975 REVERSE LENGTH=1678	1
		AT1G27360	1	11.43	Translation	| Symbols: SPL11 | squamosa promoter-like 11 | chr1:9501971-9503869 FORWARD LENGTH=1504	1
		AT2G42200	1	16.239	Translation	| Symbols: SPL9, AtSPL9 | squamosa promoter binding protein-like 9 | chr2:17587407-17589630 FORWARD LENGTH=1501	1
		AT5G50670	1	14.449	Translation	| Symbols: SPL13B, SPL13 | Squamosa promoter-binding protein-like (SBP domain) transcription factor family protein | chr5:20615704-20617901 REVERSE LENGTH=1497	1
		AT3G57920	1	12.477	Translation	| Symbols: SPL15 | squamosa promoter binding protein-like 15 | chr3:21444321-21446035 REVERSE LENGTH=1377	1
		AT2G03750	2	9.614	Cleavage	| Symbols: | P-loop containing nucleoside triphosphate hydrolases superfamily protein | chr2:1147807-1149061 REVERSE LENGTH=1255	1
		AT1G53160	2	21.11	Translation	| Symbols: SPL4 | squamosa promoter binding protein-like 4 | chr1:19806421-19807301 FORWARD LENGTH=803	1
		AT3G28690	2	11.227	Cleavage	| Symbols: | Protein kinase superfamily protein | chr3:10755039-10757868 FORWARD LENGTH=2468	1
		AT3G05165	2.5	13.123	Cleavage	| Symbols: | Major facilitator superfamily protein | chr3:1458136-1462917 REVERSE LENGTH=1735	1
		AT1G22000	2	10.984	Cleavage	| Symbols: | FBD, F-box and Leucine Rich Repeat domains containing protein | chr1:7744189-7747785 FORWARD LENGTH=2504	1
		AT1G26890	2	11.888	Cleavage	| Symbols: | FBD, F-box and Leucine Rich Repeat domains containing protein | chr1:9317589-9319246 FORWARD LENGTH=1428	1
		AT3G15270	3	8.059	Translation	| Symbols: SPL5 | squamosa promoter binding protein-like 5 | chr3:5140365-5141348 REVERSE LENGTH=897	1
		AT3G31510	3	6.98	Cleavage	| Symbols: | pseudogene, hypothetical protein | chr3:12833343-12835647 FORWARD LENGTH=2305	1
		AT1G09170	2.5	10.372	Cleavage	| Symbols: | P-loop nucleoside triphosphate hydrolases superfamily protein with CH (Calponin Homology) domain | chr1:2956589-2962207 REVERSE LENGTH=3033	1
		AT3G07270	3	8.283	Cleavage	| Symbols: | GTP cyclohydrolase I | chr3:2315077-2317188 FORWARD LENGTH=1904	1
		AT3G13810	3	6.986	Cleavage	| Symbols: IDD11 | indeterminate(ID)-domain 11 | chr3:4544364-4547513 FORWARD LENGTH=1898	1
		AT3G28860	3	23.177	Translation	| Symbols: ATMDR1, ATMDR11, PGP19, MDR11, MDR1, ATPGP19, ABCB19, ATABCB19 | ATP binding cassette subfamily B19 | chr3:10870038-10877506 REVERSE LENGTH=4228	1
		AT3G03970	3	12.351	Cleavage	| Symbols: | ARM repeat superfamily protein | chr3:1027997-1030592 REVERSE LENGTH=1946	1
		AT3G16560	3	19.263	Cleavage	| Symbols: | Protein phosphatase 2C family protein | chr3:5635596-5638482 REVERSE LENGTH=2166	1
		AT5G58760	3	19.001	Translation	| Symbols: DDB2 | damaged DNA binding 2 | chr5:23730500-23733698 REVERSE LENGTH=2007	1
		AT5G08620	3	19.662	Translation	| Symbols: STRS2, ATRH25 | DEA(D/H)-box RNA helicase family protein | chr5:2794457-2797660 FORWARD LENGTH=1887	1
		AT5G38610	3	20.672	Translation	| Symbols: | Plant invertase/pectin methylesterase inhibitor superfamily protein | chr5:15460691-15461459 REVERSE LENGTH=769	1
miR157	ath-miR157a-3p	AT2G43710	2.5	18.441	Cleavage	| Symbols: SSI2, FAB2 | Plant stearoyl-acyl-carrier-protein desaturase family protein | chr2:18119956-18122889 FORWARD LENGTH=1751	1
		AT1G40071	3	22.874	Translation	| Symbols: | transposable element gene | chr1:14864166-14864927 FORWARD LENGTH=762	1
		AT4G06561	3	17.334	Translation	| Symbols: | transposable element gene | chr4:3488537-3490597 REVERSE LENGTH=2061	1
		AT4G07566	3	18.023	Translation	| Symbols: | transposable element gene | chr4:4386294-4388384 FORWARD LENGTH=2091	1
		AT4G03780	3	19.13	Translation	| Symbols: | transposable element gene | chr4:1683483-1685576 REVERSE LENGTH=2094	1
		AT1G40070	3	22.874	Translation	| Symbols: | transposable element gene | chr1:14857705-14859910 REVERSE LENGTH=2206	1
		AT1G37070	3	13.537	Translation	| Symbols: | transposable element gene | chr1:14103157-14105790 REVERSE LENGTH=2634	1
		AT1G38400	3	15.955	Translation	| Symbols: | transposable element gene | chr1:14453712-14456432 FORWARD LENGTH=2721	1
		AT5G33385	3	13.589	Translation	| Symbols: | transposable element gene | chr5:12631765-12634496 REVERSE LENGTH=2732	1
		AT1G39511	3	22.874	Translation	| Symbols: | transposable element gene | chr1:14664799-14667705 REVERSE LENGTH=2907	1
		AT4G07491	3	14.92	Translation	| Symbols: | transposable element gene | chr4:4275596-4278539 REVERSE LENGTH=2944	1
		AT2G12360	3	17.541	Translation	| Symbols: | transposable element gene | chr2:4974482-4977426 REVERSE LENGTH=2945	1
		AT4G06482	3	20.09	Translation	| Symbols: | transposable element gene | chr4:3079363-3082326 REVERSE LENGTH=2964	1
		AT2G06967	3	16.673	Translation	| Symbols: | transposable element gene | chr2:2877624-2880656 REVERSE LENGTH=3033	1
		AT5G34842	3	17.716	Translation	| Symbols: | transposable element gene | chr5:13023684-13026784 FORWARD LENGTH=3101	1
		AT5G31087	3	14.317	Translation	| Symbols: | transposable element gene | chr5:11644438-11649471 REVERSE LENGTH=5034	1
		AT1G37867	3	15.351	Translation	| Symbols: | transposable element gene | chr1:14266731-14272193 REVERSE LENGTH=5463	1
		AT1G37340	3	17.218	Translation	| Symbols: | transposable element gene | chr1:14218097-14223712 REVERSE LENGTH=5616	1
		AT2G11050	3	12.083	Translation	| Symbols: | transposable element gene | chr2:4379746-4385431 FORWARD LENGTH=5686	1
		AT1G40074	3	18.37	Translation	| Symbols: | transposable element gene | chr1:14876079-14882030 FORWARD LENGTH=5952	1
		AT1G39830	3	18.37	Translation	| Symbols: | transposable element gene | chr1:14840744-14846755 REVERSE LENGTH=6012	1
		AT1G12460	3	19.178	Cleavage	| Symbols: | Leucine-rich repeat protein kinase family protein | chr1:4247249-4250630 FORWARD LENGTH=3289	1
	ath-miR157a-5p	AT1G27370	1	12.274	Cleavage	| Symbols: SPL10 | squamosa promoter binding protein-like 10 | chr1:9505201-9508280 REVERSE LENGTH=2727	1
		AT5G43270	1	12.056	Cleavage	| Symbols: SPL2 | squamosa promoter binding protein-like 2 | chr5:17360287-17362975 REVERSE LENGTH=1678	1
		AT1G27360	1	10.981	Cleavage	| Symbols: SPL11 | squamosa promoter-like 11 | chr1:9501971-9503869 FORWARD LENGTH=1504	1
		AT2G42200	1	16.626	Cleavage	| Symbols: SPL9, AtSPL9 | squamosa promoter binding protein-like 9 | chr2:17587407-17589630 FORWARD LENGTH=1501	1
		AT3G57920	1	13.057	Cleavage	| Symbols: SPL15 | squamosa promoter binding protein-like 15 | chr3:21444321-21446035 REVERSE LENGTH=1377	1
		AT1G69170	1.5	16.454	Cleavage	| Symbols: | Squamosa promoter-binding protein-like (SBP domain) transcription factor family protein | chr1:26005068-26007263 FORWARD LENGTH=1829	1
		AT5G50570	2	12.065	Cleavage	| Symbols: SPL13A, SPL13 | Squamosa promoter-binding protein-like (SBP domain) transcription factor family protein | chr5:20582083-20584559 REVERSE LENGTH=1776	1
		AT5G50670	2	12.065	Cleavage	| Symbols: SPL13B, SPL13 | Squamosa promoter-binding protein-like (SBP domain) transcription factor family protein | chr5:20615704-20617901 REVERSE LENGTH=1497	1
		AT5G08620	2	21.276	Cleavage	| Symbols: STRS2, ATRH25 | DEA(D/H)-box RNA helicase family protein | chr5:2794457-2797660 FORWARD LENGTH=1887	1
		AT1G53160	2	21.295	Cleavage	| Symbols: SPL4 | squamosa promoter binding protein-like 4 | chr1:19806421-19807301 FORWARD LENGTH=803	1
		AT2G05020	2.5	10.815	Cleavage	| Symbols: | transposable element gene | chr2:1769699-1772524 FORWARD LENGTH=2826	1
		AT3G42792	3	10.331	Cleavage	| Symbols: | transposable element gene | chr3:14892081-14892895 FORWARD LENGTH=815	1
		AT2G45990	2.5	23.484	Cleavage	| Symbols: | unknown protein; FUNCTIONS IN: molecular_function unknown; INVOLVED IN: biological_process unknown; LOCATED IN: chloroplast, chloroplast stroma; EXPRESSED IN: 22 plant structures; EXPRESSED DURING: 13 growth stages; Has 312 Blast hits to 312 proteins in 90 species: Archae - 0; Bacteria - 131; Metazoa - 0; Fungi - 0; Plants - 67; Viruses - 0; Other Eukaryotes - 114 (source: NCBI BLink…	1
		AT3G15270	3	8.083	Cleavage	| Symbols: SPL5 | squamosa promoter binding protein-like 5 | chr3:5140365-5141348 REVERSE LENGTH=897	1
		AT4G28660	3	12.433	Translation	| Symbols: PSB28 | photosystem II reaction center PSB28 protein | chr4:14149916-14151104 FORWARD LENGTH=815	1
		AT1G32140	2.5	16.563	Cleavage	| Symbols: | F-box family protein | chr1:11562742-11564833 REVERSE LENGTH=1776	1
		AT1G22000	3	8.24	Cleavage	| Symbols: | FBD, F-box and Leucine Rich Repeat domains containing protein | chr1:7744189-7747785 FORWARD LENGTH=2504	1
		AT5G18590	3	13.944	Cleavage	| Symbols: | Galactose oxidase/kelch repeat superfamily protein | chr5:6178354-6182761 REVERSE LENGTH=2719	1
		AT3G31510	3	6.232	Cleavage	| Symbols: | pseudogene, hypothetical protein | chr3:12833343-12835647 FORWARD LENGTH=2305	1
		AT4G12080	3	10.982	Cleavage	| Symbols: AHL1, ATAHL1 | AT-hook motif nuclear-localized protein 1 | chr4:7239219-7241494 FORWARD LENGTH=1566	1
		AT2G33810	3	14.917	Cleavage	| Symbols: SPL3 | squamosa promoter binding protein-like 3 | chr2:14305001-14306072 FORWARD LENGTH=981	1
		AT5G38610	3	21.621	Cleavage	| Symbols: | Plant invertase/pectin methylesterase inhibitor superfamily protein | chr5:15460691-15461459 REVERSE LENGTH=769	1
		AT4G36860	3	17.204	Cleavage	| Symbols: | LIM domain-containing protein | chr4:17358438-17361978 REVERSE LENGTH=2127	1
	ath-miR157b-3p	AT2G43710	2.5	18.441	Cleavage	| Symbols: SSI2, FAB2 | Plant stearoyl-acyl-carrier-protein desaturase family protein | chr2:18119956-18122889 FORWARD LENGTH=1751	1
		AT1G40071	3	22.874	Translation	| Symbols: | transposable element gene | chr1:14864166-14864927 FORWARD LENGTH=762	1
		AT4G06561	3	17.334	Translation	| Symbols: | transposable element gene | chr4:3488537-3490597 REVERSE LENGTH=2061	1
		AT4G07566	3	18.023	Translation	| Symbols: | transposable element gene | chr4:4386294-4388384 FORWARD LENGTH=2091	1
		AT4G03780	3	19.13	Translation	| Symbols: | transposable element gene | chr4:1683483-1685576 REVERSE LENGTH=2094	1
		AT1G40070	3	22.874	Translation	| Symbols: | transposable element gene | chr1:14857705-14859910 REVERSE LENGTH=2206	1
		AT1G37070	3	13.537	Translation	| Symbols: | transposable element gene | chr1:14103157-14105790 REVERSE LENGTH=2634	1
		AT1G38400	3	15.955	Translation	| Symbols: | transposable element gene | chr1:14453712-14456432 FORWARD LENGTH=2721	1
		AT5G33385	3	13.589	Translation	| Symbols: | transposable element gene | chr5:12631765-12634496 REVERSE LENGTH=2732	1
		AT1G39511	3	22.874	Translation	| Symbols: | transposable element gene | chr1:14664799-14667705 REVERSE LENGTH=2907	1
		AT4G07491	3	14.92	Translation	| Symbols: | transposable element gene | chr4:4275596-4278539 REVERSE LENGTH=2944	1
		AT2G12360	3	17.541	Translation	| Symbols: | transposable element gene | chr2:4974482-4977426 REVERSE LENGTH=2945	1
		AT4G06482	3	20.09	Translation	| Symbols: | transposable element gene | chr4:3079363-3082326 REVERSE LENGTH=2964	1
		AT2G06967	3	16.673	Translation	| Symbols: | transposable element gene | chr2:2877624-2880656 REVERSE LENGTH=3033	1
		AT5G34842	3	17.716	Translation	| Symbols: | transposable element gene | chr5:13023684-13026784 FORWARD LENGTH=3101	1
		AT5G31087	3	14.317	Translation	| Symbols: | transposable element gene | chr5:11644438-11649471 REVERSE LENGTH=5034	1
		AT1G37867	3	15.351	Translation	| Symbols: | transposable element gene | chr1:14266731-14272193 REVERSE LENGTH=5463	1
		AT1G37340	3	17.218	Translation	| Symbols: | transposable element gene | chr1:14218097-14223712 REVERSE LENGTH=5616	1
		AT2G11050	3	12.083	Translation	| Symbols: | transposable element gene | chr2:4379746-4385431 FORWARD LENGTH=5686	1
		AT1G40074	3	18.37	Translation	| Symbols: | transposable element gene | chr1:14876079-14882030 FORWARD LENGTH=5952	1
		AT1G39830	3	18.37	Translation	| Symbols: | transposable element gene | chr1:14840744-14846755 REVERSE LENGTH=6012	1
		AT1G12460	3	19.178	Cleavage	| Symbols: | Leucine-rich repeat protein kinase family protein | chr1:4247249-4250630 FORWARD LENGTH=3289	1
	ath-miR157b-5p	AT1G27370	1	12.274	Cleavage	| Symbols: SPL10 | squamosa promoter binding protein-like 10 | chr1:9505201-9508280 REVERSE LENGTH=2727	1
		AT5G43270	1	12.056	Cleavage	| Symbols: SPL2 | squamosa promoter binding protein-like 2 | chr5:17360287-17362975 REVERSE LENGTH=1678	1
		AT1G27360	1	10.981	Cleavage	| Symbols: SPL11 | squamosa promoter-like 11 | chr1:9501971-9503869 FORWARD LENGTH=1504	1
		AT2G42200	1	16.626	Cleavage	| Symbols: SPL9, AtSPL9 | squamosa promoter binding protein-like 9 | chr2:17587407-17589630 FORWARD LENGTH=1501	1
		AT3G57920	1	13.057	Cleavage	| Symbols: SPL15 | squamosa promoter binding protein-like 15 | chr3:21444321-21446035 REVERSE LENGTH=1377	1
		AT1G69170	1.5	16.454	Cleavage	| Symbols: | Squamosa promoter-binding protein-like (SBP domain) transcription factor family protein | chr1:26005068-26007263 FORWARD LENGTH=1829	1
		AT5G50570	2	12.065	Cleavage	| Symbols: SPL13A, SPL13 | Squamosa promoter-binding protein-like (SBP domain) transcription factor family protein | chr5:20582083-20584559 REVERSE LENGTH=1776	1
		AT5G50670	2	12.065	Cleavage	| Symbols: SPL13B, SPL13 | Squamosa promoter-binding protein-like (SBP domain) transcription factor family protein | chr5:20615704-20617901 REVERSE LENGTH=1497	1
		AT5G08620	2	21.276	Cleavage	| Symbols: STRS2, ATRH25 | DEA(D/H)-box RNA helicase family protein | chr5:2794457-2797660 FORWARD LENGTH=1887	1
		AT1G53160	2	21.295	Cleavage	| Symbols: SPL4 | squamosa promoter binding protein-like 4 | chr1:19806421-19807301 FORWARD LENGTH=803	1
		AT2G05020	2.5	10.815	Cleavage	| Symbols: | transposable element gene | chr2:1769699-1772524 FORWARD LENGTH=2826	1
		AT3G42792	3	10.331	Cleavage	| Symbols: | transposable element gene | chr3:14892081-14892895 FORWARD LENGTH=815	1
		AT2G45990	2.5	23.484	Cleavage	| Symbols: | unknown protein; FUNCTIONS IN: molecular_function unknown; INVOLVED IN: biological_process unknown; LOCATED IN: chloroplast, chloroplast stroma; EXPRESSED IN: 22 plant structures; EXPRESSED DURING: 13 growth stages; Has 312 Blast hits to 312 proteins in 90 species: Archae - 0; Bacteria - 131; Metazoa - 0; Fungi - 0; Plants - 67; Viruses - 0; Other Eukaryotes - 114 (source: NCBI BLink…	1
		AT3G15270	3	8.083	Cleavage	| Symbols: SPL5 | squamosa promoter binding protein-like 5 | chr3:5140365-5141348 REVERSE LENGTH=897	1
		AT4G28660	3	12.433	Translation	| Symbols: PSB28 | photosystem II reaction center PSB28 protein | chr4:14149916-14151104 FORWARD LENGTH=815	1
		AT1G32140	2.5	16.563	Cleavage	| Symbols: | F-box family protein | chr1:11562742-11564833 REVERSE LENGTH=1776	1
		AT1G22000	3	8.24	Cleavage	| Symbols: | FBD, F-box and Leucine Rich Repeat domains containing protein | chr1:7744189-7747785 FORWARD LENGTH=2504	1
		AT5G18590	3	13.944	Cleavage	| Symbols: | Galactose oxidase/kelch repeat superfamily protein | chr5:6178354-6182761 REVERSE LENGTH=2719	1
		AT3G31510	3	6.232	Cleavage	| Symbols: | pseudogene, hypothetical protein | chr3:12833343-12835647 FORWARD LENGTH=2305	1
		AT4G12080	3	10.982	Cleavage	| Symbols: AHL1, ATAHL1 | AT-hook motif nuclear-localized protein 1 | chr4:7239219-7241494 FORWARD LENGTH=1566	1
		AT2G33810	3	14.917	Cleavage	| Symbols: SPL3 | squamosa promoter binding protein-like 3 | chr2:14305001-14306072 FORWARD LENGTH=981	1
		AT5G38610	3	21.621	Cleavage	| Symbols: | Plant invertase/pectin methylesterase inhibitor superfamily protein | chr5:15460691-15461459 REVERSE LENGTH=769	1
		AT4G36860	3	17.204	Cleavage	| Symbols: | LIM domain-containing protein | chr4:17358438-17361978 REVERSE LENGTH=2127	1
	ath-miR157c-3p	AT2G44240	2.5	15.475	Translation	| Symbols: | Protein of Unknown Function (DUF239) | chr2:18289824-18292345 FORWARD LENGTH=1490	1
		AT1G01620	3	24.168	Cleavage	| Symbols: PIP1C, TMP-B, PIP1;3 | plasma membrane intrinsic protein 1C | chr1:225665-227302 REVERSE LENGTH=1308	1
		AT2G06990	3	22.965	Translation	| Symbols: HEN2 | RNA helicase, ATP-dependent, SK12/DOB1 protein | chr2:2894940-2901078 FORWARD LENGTH=3352	1
		AT1G75640	3	15.822	Cleavage	| Symbols: | Leucine-rich receptor-like protein kinase family protein | chr1:28403466-28407051 REVERSE LENGTH=3586	1
		AT2G03070	3	14.934	Cleavage	| Symbols: MED8 | mediator subunit 8 | chr2:905619-909070 FORWARD LENGTH=2086	1
		AT4G34410	3	12.148	Translation	| Symbols: RRTF1 | redox responsive transcription factor 1 | chr4:16451876-16453260 FORWARD LENGTH=1385	1
	ath-miR157c-5p	AT1G27370	1	12.274	Cleavage	| Symbols: SPL10 | squamosa promoter binding protein-like 10 | chr1:9505201-9508280 REVERSE LENGTH=2727	1
		AT5G43270	1	12.056	Cleavage	| Symbols: SPL2 | squamosa promoter binding protein-like 2 | chr5:17360287-17362975 REVERSE LENGTH=1678	1
		AT1G27360	1	10.981	Cleavage	| Symbols: SPL11 | squamosa promoter-like 11 | chr1:9501971-9503869 FORWARD LENGTH=1504	1
		AT2G42200	1	16.626	Cleavage	| Symbols: SPL9, AtSPL9 | squamosa promoter binding protein-like 9 | chr2:17587407-17589630 FORWARD LENGTH=1501	1
		AT3G57920	1	13.057	Cleavage	| Symbols: SPL15 | squamosa promoter binding protein-like 15 | chr3:21444321-21446035 REVERSE LENGTH=1377	1
		AT1G69170	1.5	16.454	Cleavage	| Symbols: | Squamosa promoter-binding protein-like (SBP domain) transcription factor family protein | chr1:26005068-26007263 FORWARD LENGTH=1829	1
		AT5G50570	2	12.065	Cleavage	| Symbols: SPL13A, SPL13 | Squamosa promoter-binding protein-like (SBP domain) transcription factor family protein | chr5:20582083-20584559 REVERSE LENGTH=1776	1
		AT5G50670	2	12.065	Cleavage	| Symbols: SPL13B, SPL13 | Squamosa promoter-binding protein-like (SBP domain) transcription factor family protein | chr5:20615704-20617901 REVERSE LENGTH=1497	1
		AT5G08620	2	21.276	Cleavage	| Symbols: STRS2, ATRH25 | DEA(D/H)-box RNA helicase family protein | chr5:2794457-2797660 FORWARD LENGTH=1887	1
		AT1G53160	2	21.295	Cleavage	| Symbols: SPL4 | squamosa promoter binding protein-like 4 | chr1:19806421-19807301 FORWARD LENGTH=803	1
		AT2G05020	2.5	10.815	Cleavage	| Symbols: | transposable element gene | chr2:1769699-1772524 FORWARD LENGTH=2826	1
		AT3G42792	3	10.331	Cleavage	| Symbols: | transposable element gene | chr3:14892081-14892895 FORWARD LENGTH=815	1
		AT2G45990	2.5	23.484	Cleavage	| Symbols: | unknown protein; FUNCTIONS IN: molecular_function unknown; INVOLVED IN: biological_process unknown; LOCATED IN: chloroplast, chloroplast stroma; EXPRESSED IN: 22 plant structures; EXPRESSED DURING: 13 growth stages; Has 312 Blast hits to 312 proteins in 90 species: Archae - 0; Bacteria - 131; Metazoa - 0; Fungi - 0; Plants - 67; Viruses - 0; Other Eukaryotes - 114 (source: NCBI BLink…	1
		AT3G15270	3	8.083	Cleavage	| Symbols: SPL5 | squamosa promoter binding protein-like 5 | chr3:5140365-5141348 REVERSE LENGTH=897	1
		AT4G28660	3	12.433	Translation	| Symbols: PSB28 | photosystem II reaction center PSB28 protein | chr4:14149916-14151104 FORWARD LENGTH=815	1
		AT1G32140	2.5	16.563	Cleavage	| Symbols: | F-box family protein | chr1:11562742-11564833 REVERSE LENGTH=1776	1
		AT1G22000	3	8.24	Cleavage	| Symbols: | FBD, F-box and Leucine Rich Repeat domains containing protein | chr1:7744189-7747785 FORWARD LENGTH=2504	1
		AT5G18590	3	13.944	Cleavage	| Symbols: | Galactose oxidase/kelch repeat superfamily protein | chr5:6178354-6182761 REVERSE LENGTH=2719	1
		AT3G31510	3	6.232	Cleavage	| Symbols: | pseudogene, hypothetical protein | chr3:12833343-12835647 FORWARD LENGTH=2305	1
		AT4G12080	3	10.982	Cleavage	| Symbols: AHL1, ATAHL1 | AT-hook motif nuclear-localized protein 1 | chr4:7239219-7241494 FORWARD LENGTH=1566	1
		AT2G33810	3	14.917	Cleavage	| Symbols: SPL3 | squamosa promoter binding protein-like 3 | chr2:14305001-14306072 FORWARD LENGTH=981	1
		AT5G38610	3	21.621	Cleavage	| Symbols: | Plant invertase/pectin methylesterase inhibitor superfamily protein | chr5:15460691-15461459 REVERSE LENGTH=769	1
		AT4G36860	3	17.204	Cleavage	| Symbols: | LIM domain-containing protein | chr4:17358438-17361978 REVERSE LENGTH=2127	1
	ath-miR157d	AT1G27370	1	12.296	Translation	| Symbols: SPL10 | squamosa promoter binding protein-like 10 | chr1:9505201-9508280 REVERSE LENGTH=2727	1
		AT1G69170	1	17.076	Translation	| Symbols: | Squamosa promoter-binding protein-like (SBP domain) transcription factor family protein | chr1:26005068-26007263 FORWARD LENGTH=1829	1
		AT5G50570	1	14.449	Translation	| Symbols: SPL13A, SPL13 | Squamosa promoter-binding protein-like (SBP domain) transcription factor family protein | chr5:20582083-20584559 REVERSE LENGTH=1776	1
		AT5G43270	1	11.987	Translation	| Symbols: SPL2 | squamosa promoter binding protein-like 2 | chr5:17360287-17362975 REVERSE LENGTH=1678	1
		AT1G27360	1	11.43	Translation	| Symbols: SPL11 | squamosa promoter-like 11 | chr1:9501971-9503869 FORWARD LENGTH=1504	1
		AT2G42200	1	16.239	Translation	| Symbols: SPL9, AtSPL9 | squamosa promoter binding protein-like 9 | chr2:17587407-17589630 FORWARD LENGTH=1501	1
		AT5G50670	1	14.449	Translation	| Symbols: SPL13B, SPL13 | Squamosa promoter-binding protein-like (SBP domain) transcription factor family protein | chr5:20615704-20617901 REVERSE LENGTH=1497	1
		AT3G57920	1	12.477	Translation	| Symbols: SPL15 | squamosa promoter binding protein-like 15 | chr3:21444321-21446035 REVERSE LENGTH=1377	1
		AT1G53160	2	21.11	Translation	| Symbols: SPL4 | squamosa promoter binding protein-like 4 | chr1:19806421-19807301 FORWARD LENGTH=803	1
		AT5G08620	2	19.662	Cleavage	| Symbols: STRS2, ATRH25 | DEA(D/H)-box RNA helicase family protein | chr5:2794457-2797660 FORWARD LENGTH=1887	1
		AT3G15270	3	8.059	Translation	| Symbols: SPL5 | squamosa promoter binding protein-like 5 | chr3:5140365-5141348 REVERSE LENGTH=897	1
		AT3G13624	3	20.338	Cleavage	| Symbols: | pseudogene, hypothetical protein | chr3:4454219-4456010 REVERSE LENGTH=1792	2
		AT3G13624	3	20.338	Cleavage	| Symbols: | pseudogene, hypothetical protein | chr3:4454219-4456010 REVERSE LENGTH=1792	2
		AT2G35320	3	19.461	Cleavage	| Symbols: ATEYA, EYA | EYES ABSENT homolog | chr2:14866832-14868860 REVERSE LENGTH=1277	1
		AT2G03750	3	9.614	Translation	| Symbols: | P-loop containing nucleoside triphosphate hydrolases superfamily protein | chr2:1147807-1149061 REVERSE LENGTH=1255	1
		AT3G42792	3	11.243	Cleavage	| Symbols: | transposable element gene | chr3:14892081-14892895 FORWARD LENGTH=815	1
		AT5G18590	3	13.832	Cleavage	| Symbols: | Galactose oxidase/kelch repeat superfamily protein | chr5:6178354-6182761 REVERSE LENGTH=2719	1
		AT3G28690	3	11.227	Translation	| Symbols: | Protein kinase superfamily protein | chr3:10755039-10757868 FORWARD LENGTH=2468	1
		AT5G38610	3	20.672	Translation	| Symbols: | Plant invertase/pectin methylesterase inhibitor superfamily protein | chr5:15460691-15461459 REVERSE LENGTH=769	1
		AT1G22000	3	10.984	Translation	| Symbols: | FBD, F-box and Leucine Rich Repeat domains containing protein | chr1:7744189-7747785 FORWARD LENGTH=2504	1
		AT1G26890	3	11.888	Translation	| Symbols: | FBD, F-box and Leucine Rich Repeat domains containing protein | chr1:9317589-9319246 FORWARD LENGTH=1428	1
miR158	ath-miR158a-5p	AT5G27395	2.5	12.619	Cleavage	| Symbols: | Mitochondrial inner membrane translocase complex, subunit Tim44-related protein | chr5:9671496-9674256 REVERSE LENGTH=1462	1
		AT3G10490	3	16.835	Translation	| Symbols: ANAC051 | NAC domain containing protein 52 | chr3:3267879-3270883 FORWARD LENGTH=1792	1
		AT5G22080	2.5	12.921	Translation	| Symbols: | Chaperone DnaJ-domain superfamily protein | chr5:7310378-7313619 REVERSE LENGTH=1042	1
		AT5G63490	2.5	11.722	Translation	| Symbols: | CBS / octicosapeptide/Phox/Bemp1 (PB1) domains-containing protein | chr5:25418594-25422184 REVERSE LENGTH=1807	1
		AT1G16140	3	17.728	Cleavage	| Symbols: WAKL3 | pseudogene similar to wall-associated kinase protein family | chr1:5528965-5531255 FORWARD LENGTH=2090	1
		AT1G16120	3	18.925	Cleavage	| Symbols: WAKL1 | wall associated kinase-like 1 | chr1:5522639-5524983 FORWARD LENGTH=2193	1
		AT1G42550	3	12.034	Cleavage	| Symbols: PMI1 | plastid movement impaired1 | chr1:15977014-15979952 FORWARD LENGTH=2867	1
		AT4G03690	3	10.356	Translation	| Symbols: | transposable element gene | chr4:1631727-1634900 FORWARD LENGTH=1713	1
		AT4G26120	3	19.708	Cleavage	| Symbols: | Ankyrin repeat family protein / BTB/POZ domain-containing protein | chr4:13236448-13238487 FORWARD LENGTH=1803	1
		AT3G47580	3	16.861	Translation	| Symbols: | Leucine-rich repeat protein kinase family protein | chr3:17532648-17536059 FORWARD LENGTH=3324	1
		AT1G12930	3	18.53	Cleavage	| Symbols: | ARM repeat superfamily protein | chr1:4398375-4405605 REVERSE LENGTH=3341	1
		AT1G79680	3	12.495	Translation	| Symbols: WAKL10, ATWAKL10 | WALL ASSOCIATED KINASE (WAK)-LIKE 10 | chr1:29979973-29982773 REVERSE LENGTH=2549	1
		AT4G08690	3	10.708	Cleavage	| Symbols: | Sec14p-like phosphatidylinositol transfer family protein | chr4:5551315-5552956 REVERSE LENGTH=1205	1
		AT1G38240	3	13.647	Translation	| Symbols: | transposable element gene | chr1:14368341-14369630 FORWARD LENGTH=1290	1
		AT1G38310	3	13.647	Translation	| Symbols: | transposable element gene | chr1:14413975-14415294 FORWARD LENGTH=1320	1
		AT2G15700	3	17.46	Translation	| Symbols: | transposable element gene | chr2:6837823-6841844 FORWARD LENGTH=4022	1
		AT3G43144	3	13.142	Translation	| Symbols: | transposable element gene | chr3:15124181-15129553 REVERSE LENGTH=5373	1
	ath-miR158b	AT1G62860	2.5	16.728	Cleavage	| Symbols: | pseudogene of pentatricopeptide (PPR) repeat-containing protein | chr1:23274676-23277017 REVERSE LENGTH=2342	1
		AT2G46590	3	19.27	Translation	| Symbols: DAG2 | Dof-type zinc finger DNA-binding family protein | chr2:19133229-19135289 FORWARD LENGTH=2061	1
		AT3G03580	3	18.289	Cleavage	| Symbols: | Tetratricopeptide repeat (TPR)-like superfamily protein | chr3:860512-863352 REVERSE LENGTH=2841	1
miR159	ath-miR159a	AT2G32460	2	15.318	Cleavage	| Symbols: MYB101, ATMYB101, ATM1 | myb domain protein 101 | chr2:13782208-13784471 REVERSE LENGTH=1792	1
		AT3G60460	2	18.281	Cleavage	| Symbols: DUO1 | myb-like HTH transcriptional regulator family protein | chr3:22342429-22343491 REVERSE LENGTH=894	1
		AT2G26950	2.5	19.222	Cleavage	| Symbols: AtMYB104, MYB104 | myb domain protein 104 | chr2:11500721-11502136 REVERSE LENGTH=1212	1
		AT5G06100	3	21.682	Cleavage	| Symbols: MYB33, ATMYB33 | myb domain protein 33 | chr5:1837914-1839997 FORWARD LENGTH=1579	1
		AT2G34010	2.5	14.617	Cleavage	| Symbols: | unknown protein; BEST Arabidopsis thaliana protein match is: unknown protein (TAIR:AT1G29010.1); Has 32 Blast hits to 31 proteins in 9 species: Archae - 0; Bacteria - 0; Metazoa - 0; Fungi - 5; Plants - 25; Viruses - 0; Other Eukaryotes - 2 (source: NCBI BLink). | chr2:14368856-14370438 FORWARD LENGTH=1221	1
		AT4G37770	2.5	15.791	Cleavage	| Symbols: ACS8 | 1-amino-cyclopropane-1-carboxylate synthase 8 | chr4:17752084-17754157 FORWARD LENGTH=1780	1
		AT3G61740	2.5	12.88	Translation	| Symbols: SDG14, ATX3 | SET domain protein 14 | chr3:22850837-22856972 REVERSE LENGTH=3777	1
		AT1G29010	3	14.513	Cleavage	| Symbols: | unknown protein; BEST Arabidopsis thaliana protein match is: unknown protein (TAIR:AT2G34010.1); Has 18 Blast hits to 17 proteins in 3 species: Archae - 0; Bacteria - 0; Metazoa - 0; Fungi - 0; Plants - 18; Viruses - 0; Other Eukaryotes - 0 (source: NCBI BLink). | chr1:10117715-10119085 FORWARD LENGTH=1015	1
		AT4G26930	3	9.539	Cleavage	| Symbols: MYB97, AtMYB97 | myb domain protein 97 | chr4:13527770-13529172 FORWARD LENGTH=1170	1
		AT2G46890	3	11.998	Cleavage	| Symbols: | Protein of unknown function (DUF1295) | chr2:19266733-19268170 REVERSE LENGTH=1151	1
		AT3G33076	3	18.149	Cleavage	| Symbols: | transposable element gene | chr3:13739731-13744449 REVERSE LENGTH=4719	1
		AT4G22415	3	23.627	Cleavage	| Symbols: | transposable element gene | chr4:11820325-11825184 REVERSE LENGTH=4860	1
		AT5G28335	3	18.175	Cleavage	| Symbols: | transposable element gene | chr5:10308601-10313586 REVERSE LENGTH=4986	1
		AT3G33084	3	18.149	Cleavage	| Symbols: | transposable element gene | chr3:13675144-13680170 FORWARD LENGTH=5027	1
		AT4G15530	3	17.157	Cleavage	| Symbols: PPDK | pyruvate orthophosphate dikinase | chr4:8864828-8870967 REVERSE LENGTH=2990	1
		AT3G43684	3	17.811	Translation	| Symbols: | transposable element gene | chr3:15585532-15587105 REVERSE LENGTH=1024	1
		AT5G18100	4		Cleavage	| Symbols: CSD3 | copper/zinc superoxide dismutase 3		German MA, Pillay M, Jeong DH, et al. (2008). Nat Biotechnol 26(8):941-6
	ath-miR159b-3p	AT2G32460	2	15.318	Cleavage	| Symbols: MYB101, ATMYB101, ATM1 | myb domain protein 101 | chr2:13782208-13784471 REVERSE LENGTH=1792	1
		AT4G37770	2.5	15.791	Cleavage	| Symbols: ACS8 | 1-amino-cyclopropane-1-carboxylate synthase 8 | chr4:17752084-17754157 FORWARD LENGTH=1780	1
		AT3G60460	2	18.281	Cleavage	| Symbols: DUO1 | myb-like HTH transcriptional regulator family protein | chr3:22342429-22343491 REVERSE LENGTH=894	1
		AT2G26950	2.5	19.222	Cleavage	| Symbols: AtMYB104, MYB104 | myb domain protein 104 | chr2:11500721-11502136 REVERSE LENGTH=1212	1
		AT4G26930	3	9.539	Cleavage	| Symbols: MYB97, AtMYB97 | myb domain protein 97 | chr4:13527770-13529172 FORWARD LENGTH=1170	1
		AT5G55020	3	7.049	Cleavage	| Symbols: ATMYB120, MYB120 | myb domain protein 120 | chr5:22324599-22326248 REVERSE LENGTH=1572	1
		AT3G33076	3	18.149	Cleavage	| Symbols: | transposable element gene | chr3:13739731-13744449 REVERSE LENGTH=4719	1
		AT4G22415	3	23.627	Cleavage	| Symbols: | transposable element gene | chr4:11820325-11825184 REVERSE LENGTH=4860	1
		AT5G28335	3	18.175	Cleavage	| Symbols: | transposable element gene | chr5:10308601-10313586 REVERSE LENGTH=4986	1
		AT3G33084	3	18.149	Cleavage	| Symbols: | transposable element gene | chr3:13675144-13680170 FORWARD LENGTH=5027	1
		AT5G06100	3	21.682	Cleavage	| Symbols: MYB33, ATMYB33 | myb domain protein 33 | chr5:1837914-1839997 FORWARD LENGTH=1579	1
		AT4G15530	3	17.157	Cleavage	| Symbols: PPDK | pyruvate orthophosphate dikinase | chr4:8864828-8870967 REVERSE LENGTH=2990	1
		AT2G34010	2.5	14.617	Cleavage	| Symbols: | unknown protein; BEST Arabidopsis thaliana protein match is: unknown protein (TAIR:AT1G29010.1); Has 32 Blast hits to 31 proteins in 9 species: Archae - 0; Bacteria - 0; Metazoa - 0; Fungi - 5; Plants - 25; Viruses - 0; Other Eukaryotes - 2 (source: NCBI BLink). | chr2:14368856-14370438 FORWARD LENGTH=1221	1
		AT3G61740	2.5	12.88	Translation	| Symbols: SDG14, ATX3 | SET domain protein 14 | chr3:22850837-22856972 REVERSE LENGTH=3777	1
		AT3G43684	3	17.811	Translation	| Symbols: | transposable element gene | chr3:15585532-15587105 REVERSE LENGTH=1024	1
		AT2G46890	3	11.998	Cleavage	| Symbols: | Protein of unknown function (DUF1295) | chr2:19266733-19268170 REVERSE LENGTH=1151	1
		AT1G29010	3	14.513	Cleavage	| Symbols: | unknown protein; BEST Arabidopsis thaliana protein match is: unknown protein (TAIR:AT2G34010.1); Has 18 Blast hits to 17 proteins in 3 species: Archae - 0; Bacteria - 0; Metazoa - 0; Fungi - 0; Plants - 18; Viruses - 0; Other Eukaryotes - 0 (source: NCBI BLink). | chr1:10117715-10119085 FORWARD LENGTH=1015	1
	ath-miR159c	AT3G60460	1.5	18.281	Cleavage	| Symbols: DUO1 | myb-like HTH transcriptional regulator family protein | chr3:22342429-22343491 REVERSE LENGTH=894	1
		AT2G26950	2	19.222	Cleavage	| Symbols: AtMYB104, MYB104 | myb domain protein 104 | chr2:11500721-11502136 REVERSE LENGTH=1212	1
		AT5G55020	2.5	7.049	Cleavage	| Symbols: ATMYB120, MYB120 | myb domain protein 120 | chr5:22324599-22326248 REVERSE LENGTH=1572	1
		AT3G33076	2.5	18.149	Cleavage	| Symbols: | transposable element gene | chr3:13739731-13744449 REVERSE LENGTH=4719	1
		AT4G22415	2.5	23.627	Cleavage	| Symbols: | transposable element gene | chr4:11820325-11825184 REVERSE LENGTH=4860	1
		AT5G28335	2.5	18.175	Cleavage	| Symbols: | transposable element gene | chr5:10308601-10313586 REVERSE LENGTH=4986	1
		AT3G33084	2.5	18.149	Cleavage	| Symbols: | transposable element gene | chr3:13675144-13680170 FORWARD LENGTH=5027	1
		AT5G06100	2.5	21.682	Cleavage	| Symbols: MYB33, ATMYB33 | myb domain protein 33 | chr5:1837914-1839997 FORWARD LENGTH=1579	1
		AT4G37770	2.5	15.791	Cleavage	| Symbols: ACS8 | 1-amino-cyclopropane-1-carboxylate synthase 8 | chr4:17752084-17754157 FORWARD LENGTH=1780	1
		AT4G26930	3	9.539	Cleavage	| Symbols: MYB97, AtMYB97 | myb domain protein 97 | chr4:13527770-13529172 FORWARD LENGTH=1170	1
		AT1G35870	3	17.928	Cleavage	| Symbols: | transposable element gene | chr1:13335257-13339587 FORWARD LENGTH=4331	1
		AT2G32460	3	15.318	Cleavage	| Symbols: MYB101, ATMYB101, ATM1 | myb domain protein 101 | chr2:13782208-13784471 REVERSE LENGTH=1792	1
		AT4G31240	3	12.044	Cleavage	| Symbols: | protein kinase C-like zinc finger protein | chr4:15176455-15178768 REVERSE LENGTH=1708	1
		AT2G15940	3	16.668	Translation	| Symbols: | transposable element gene | chr2:6942914-6944794 FORWARD LENGTH=1881	1
		AT1G42110	3	18.386	Translation	| Symbols: | transposable element gene | chr1:15725298-15727434 FORWARD LENGTH=2137	1
		AT5G59370	3	15.486	Translation	| Symbols: ACT4 | actin 4 | chr5:23949739-23951837 FORWARD LENGTH=1544	1
		AT4G15530	3	17.157	Cleavage	| Symbols: PPDK | pyruvate orthophosphate dikinase | chr4:8864828-8870967 REVERSE LENGTH=2990	1
miR160	ath-miR160a-5p	AT1G77850	0.5	21.815	Cleavage	| Symbols: ARF17 | auxin response factor 17 | chr1:29272313-29275419 FORWARD LENGTH=2076	1
		AT2G28350	1	18.139	Cleavage	| Symbols: ARF10 | auxin response factor 10 | chr2:12114331-12116848 FORWARD LENGTH=2265	1
		AT4G30080	1.5	20.309	Cleavage	| Symbols: ARF16 | auxin response factor 16 | chr4:14703201-14706336 REVERSE LENGTH=2360	1
	ath-miR160c-5p	AT1G77850	0.5	21.815	Cleavage	| Symbols: ARF17 | auxin response factor 17 | chr1:29272313-29275419 FORWARD LENGTH=2076	1
		AT2G28350	1	18.139	Cleavage	| Symbols: ARF10 | auxin response factor 10 | chr2:12114331-12116848 FORWARD LENGTH=2265	1
		AT4G30080	1.5	20.309	Cleavage	| Symbols: ARF16 | auxin response factor 16 | chr4:14703201-14706336 REVERSE LENGTH=2360	1
miR162	ath-miR162a-5p	AT2G28600	3	17.387	Cleavage	| Symbols: | P-loop containing nucleoside triphosphate hydrolases superfamily protein | chr2:12251784-12254823 FORWARD LENGTH=1721	1
		AT2G45850	3	21.43	Translation	| Symbols: | AT hook motif DNA-binding family protein | chr2:18871479-18873972 REVERSE LENGTH=1886	1
		AT1G78130	3	15.852	Translation	| Symbols: UNE2 | Major facilitator superfamily protein | chr1:29400140-29401902 FORWARD LENGTH=1592	1
		AT5G22000	2.5	15.986	Cleavage	| Symbols: RHF2A | RING-H2 group F2A | chr5:7277183-7280255 FORWARD LENGTH=1868	1
		AT5G64430	3	19.611	Cleavage	| Symbols: | Octicosapeptide/Phox/Bem1p family protein | chr5:25762270-25764154 REVERSE LENGTH=1885	1
miR163	ath-miR163	AT1G66690	2	17.078	Cleavage	| Symbols: | S-adenosyl-L-methionine-dependent methyltransferases superfamily protein | chr1:24869554-24870850 REVERSE LENGTH=1114	1
		AT1G66700	2	12.412	Cleavage	| Symbols: PXMT1 | S-adenosyl-L-methionine-dependent methyltransferases superfamily protein | chr1:24873291-24874758 REVERSE LENGTH=1299	1
		AT1G66720	2.5	13.825	Cleavage	| Symbols: | S-adenosyl-L-methionine-dependent methyltransferases superfamily protein | chr1:24881180-24882480 FORWARD LENGTH=1115	1
		AT3G44870	3	13.036	Cleavage	| Symbols: | S-adenosyl-L-methionine-dependent methyltransferases superfamily protein | chr3:16382219-16383605 FORWARD LENGTH=1198	1
		AT3G44860	3	14.793	Cleavage	| Symbols: FAMT | farnesoic acid carboxyl-O-methyltransferase | chr3:16379633-16381070 FORWARD LENGTH=1234	1
		AT5G38100	1.5	8.666	Cleavage	| Symbols: | S-adenosyl-L-methionine-dependent methyltransferases superfamily protein | chr5:15199489-15201197 REVERSE LENGTH=1404	1
		ATCG00880	2.5	23.982	Cleavage	| Symbols: TRNL.2 | tRNA-Leu | chrC:94276-94356 REVERSE LENGTH=81	1
		ATCG01260	2.5	23.982	Cleavage	| Symbols: TRNL.4 | tRNA-Leu | chrC:144293-144373 FORWARD LENGTH=81	1
		AT1G15125	2	6.2	Cleavage	| Symbols: | S-adenosyl-L-methionine-dependent methyltransferases superfamily protein | chr1:5204625-5205912 FORWARD LENGTH=1056	1
		AT3G44840	2	9.012	Cleavage	| Symbols: | S-adenosyl-L-methionine-dependent methyltransferases superfamily protein | chr3:16372499-16373759 REVERSE LENGTH=1047	1
		AT5G35630	2.5	12.853	Cleavage	| Symbols: GS2, GLN2, ATGSL1 | glutamine synthetase 2 | chr5:13830429-13833451 FORWARD LENGTH=1829	1
		AT4G05635	2.5	8.22	Cleavage	| Symbols: | transposable element gene | chr4:2995427-2999908 FORWARD LENGTH=4482	1
		AT1G64840	3	17.462	Translation	| Symbols: | Protein of unknown function (DUF295) | chr1:24093558-24095399 FORWARD LENGTH=1637	1
		AT5G15810	2.5	22.574	Cleavage	| Symbols: | N2,N2-dimethylguanosine tRNA methyltransferase | chr5:5157798-5161358 FORWARD LENGTH=2313	1
		AT5G37990	3	18.268	Cleavage	| Symbols: | S-adenosyl-L-methionine-dependent methyltransferases superfamily protein | chr5:15133737-15135500 REVERSE LENGTH=1400	1
		AT1G54990	2.5	10.299	Translation	| Symbols: AXR4, RGR, RGR1 | alpha/beta-Hydrolases superfamily protein | chr1:20511519-20513681 FORWARD LENGTH=1660	1
		AT4G12120	3	14.049	Cleavage	| Symbols: SEC1B, ATSEC1B | Sec1/munc18-like (SM) proteins superfamily | chr4:7256538-7261180 REVERSE LENGTH=2404	1
		AT1G35990	2.5	20.739	Translation	| Symbols: | transposable element gene | chr1:13409752-13415069 REVERSE LENGTH=5318	1
		AT3G02320	3	19.812	Cleavage	| Symbols: | N2,N2-dimethylguanosine tRNA methyltransferase | chr3:469934-473717 FORWARD LENGTH=2158	1
		AT2G12420	3	7.373	Cleavage	| Symbols: | transposable element gene | chr2:5027376-5029321 REVERSE LENGTH=1946	1
		AT2G13440	3	12.802	Translation	| Symbols: | glucose-inhibited division family A protein | chr2:5593060-5598296 REVERSE LENGTH=2382	1
		AT2G13460	3	19.56	Translation	| Symbols: | transposable element gene | chr2:5600306-5605593 REVERSE LENGTH=5288	1
		AT1G17000	2.5	22.724	Cleavage	| Symbols: ATTPS3, TPS3 | trehalose-phosphatase/synthase 3 | chr1:5812728-5816662 FORWARD LENGTH=2352	1
		AT1G64030	3	20.995	Translation	| Symbols: ATSRP3, SRP3 | serpin 3 | chr1:23752873-23754348 REVERSE LENGTH=1158	1
miR165	ath-miR165a-5p	AT5G06350	3	20.884	Translation	| Symbols: | ARM repeat superfamily protein | chr5:1938781-1944357 FORWARD LENGTH=2794	1
		AT1G34575	3	16.3	Cleavage	| Symbols: | FAD-binding Berberine family protein | chr1:12657149-12658732 REVERSE LENGTH=1584	1
		AT1G24050	3	14.024	Cleavage	| Symbols: | RNA-processing, Lsm domain | chr1:8507010-8508864 FORWARD LENGTH=1039	1
		AT1G74790	2.5	18.249	Cleavage	| Symbols: | catalytics | chr1:28098765-28101896 FORWARD LENGTH=2458	1
		AT5G52620	3	15.816	Translation	| Symbols: | F-box associated ubiquitination effector family protein | chr5:21348554-21349681 REVERSE LENGTH=1128	1
		AT2G37260	3	15.698	Translation	| Symbols: TTG2, ATWRKY44, WRKY44, DSL1 | WRKY family transcription factor family protein | chr2:15644840-15647065 FORWARD LENGTH=1816	1
		AT5G57035	3	14.189	Cleavage	| Symbols: | U-box domain-containing protein kinase family protein | chr5:23080661-23083988 FORWARD LENGTH=2621	1
		AT5G01090	3	18.011	Translation	| Symbols: | Concanavalin A-like lectin family protein | chr5:32832-34326 FORWARD LENGTH=1495	1
		AT3G32950	3	13.475	Cleavage	| Symbols: | transposable element gene | chr3:13495365-13498632 REVERSE LENGTH=3268	1
miR166	ath-miR166a-5p	AT4G17950	3	20.823	Cleavage	| Symbols: | AT hook motif DNA-binding family protein | chr4:9966990-9969232 REVERSE LENGTH=1850	1
	ath-miR166b-3p	AT1G30490	2	21.664	Cleavage	| Symbols: PHV, ATHB9 | Homeobox-leucine zipper family protein / lipid-binding START domain-containing protein | chr1:10796135-10800961 REVERSE LENGTH=2936	1
		AT2G34710	2	21.099	Cleavage	| Symbols: PHB, ATHB14, ATHB-14, PHB-1D | Homeobox-leucine zipper family protein / lipid-binding START domain-containing protein | chr2:14639323-14644273 REVERSE LENGTH=3064	1
	ath-miR166b-5p	AT4G17950	3	20.823	Cleavage	| Symbols: | AT hook motif DNA-binding family protein | chr4:9966990-9969232 REVERSE LENGTH=1850	1
	ath-miR166c	AT1G30490	2	21.664	Cleavage	| Symbols: PHV, ATHB9 | Homeobox-leucine zipper family protein / lipid-binding START domain-containing protein | chr1:10796135-10800961 REVERSE LENGTH=2936	1
		AT2G34710	2	21.099	Cleavage	| Symbols: PHB, ATHB14, ATHB-14, PHB-1D | Homeobox-leucine zipper family protein / lipid-binding START domain-containing protein | chr2:14639323-14644273 REVERSE LENGTH=3064	1
	ath-miR166d	AT1G30490	2	21.664	Cleavage	| Symbols: PHV, ATHB9 | Homeobox-leucine zipper family protein / lipid-binding START domain-containing protein | chr1:10796135-10800961 REVERSE LENGTH=2936	1
		AT2G34710	2	21.099	Cleavage	| Symbols: PHB, ATHB14, ATHB-14, PHB-1D | Homeobox-leucine zipper family protein / lipid-binding START domain-containing protein | chr2:14639323-14644273 REVERSE LENGTH=3064	1
	ath-miR166e-3p	AT1G30490	2	21.664	Cleavage	| Symbols: PHV, ATHB9 | Homeobox-leucine zipper family protein / lipid-binding START domain-containing protein | chr1:10796135-10800961 REVERSE LENGTH=2936	1
		AT2G34710	2	21.099	Cleavage	| Symbols: PHB, ATHB14, ATHB-14, PHB-1D | Homeobox-leucine zipper family protein / lipid-binding START domain-containing protein | chr2:14639323-14644273 REVERSE LENGTH=3064	1
	ath-miR166e-5p	AT1G01040	2.5	20.933	Translation	| Symbols: DCL1, CAF, SUS1, SIN1, ASU1, EMB76, EMB60, ATDCL1 | dicer-like 1 | chr1:23146-31227 FORWARD LENGTH=6251	1
		AT5G04240	2.5	18.788	Cleavage	| Symbols: ELF6 | Zinc finger (C2H2 type) family protein / transcription factor jumonji (jmj) family protein | chr5:1169544-1174878 FORWARD LENGTH=4263	1
		AT5G35670	3	17.958	Cleavage	| Symbols: iqd33 | IQ-domain 33 | chr5:13856103-13858059 FORWARD LENGTH=1545	1
		AT1G78420	3	20.34	Cleavage	| Symbols: | RING/U-box superfamily protein | chr1:29504533-29507486 FORWARD LENGTH=1923	1
		AT3G26400	3	20.543	Cleavage	| Symbols: EIF4B1 | eukaryotic translation initiation factor 4B1 | chr3:9666616-9669162 FORWARD LENGTH=1680	1
	ath-miR166f	AT1G30490	2	21.664	Cleavage	| Symbols: PHV, ATHB9 | Homeobox-leucine zipper family protein / lipid-binding START domain-containing protein | chr1:10796135-10800961 REVERSE LENGTH=2936	1
		AT2G34710	2	21.099	Cleavage	| Symbols: PHB, ATHB14, ATHB-14, PHB-1D | Homeobox-leucine zipper family protein / lipid-binding START domain-containing protein | chr2:14639323-14644273 REVERSE LENGTH=3064	1
	ath-miR166g	AT1G30490	2	21.664	Cleavage	| Symbols: PHV, ATHB9 | Homeobox-leucine zipper family protein / lipid-binding START domain-containing protein | chr1:10796135-10800961 REVERSE LENGTH=2936	1
		AT2G34710	2	21.099	Cleavage	| Symbols: PHB, ATHB14, ATHB-14, PHB-1D | Homeobox-leucine zipper family protein / lipid-binding START domain-containing protein | chr2:14639323-14644273 REVERSE LENGTH=3064	1
miR167	ath-miR167a-3p	AT1G79470	3	14.288	Cleavage	| Symbols: | Aldolase-type TIM barrel family protein | chr1:29894598-29897166 REVERSE LENGTH=1950	1
		AT4G03660	3	21.532	Cleavage	| Symbols: | transposable element gene | chr4:1625146-1625895 FORWARD LENGTH=303	1
		AT2G05880	3	18.626	Cleavage	| Symbols: | transposable element gene | chr2:2251716-2252970 REVERSE LENGTH=771	1
		AT4G07440	3	20.238	Cleavage	| Symbols: | transposable element gene | chr4:4226983-4228287 REVERSE LENGTH=786	1
		AT1G67120	3	18.108	Translation	| Symbols: | ATPases;nucleotide binding;ATP binding;nucleoside-triphosphatases;transcription factor binding | chr1:25069562-25095526 REVERSE LENGTH=16347	1
		AT4G23660	3	13.007	Translation	| Symbols: AtPPT1, PPT1 | polyprenyltransferase 1 | chr4:12327694-12331653 REVERSE LENGTH=1910	1
		AT2G23520	3	21.075	Translation	| Symbols: | Pyridoxal phosphate (PLP)-dependent transferases superfamily protein | chr2:10013991-10016943 REVERSE LENGTH=2953	1
	ath-miR167a-5p	AT5G41300	3	19.68	Cleavage	| Symbols: | Receptor-like protein kinase-related family protein | chr5:16515004-16516102 FORWARD LENGTH=864	1
		AT3G61310	3	23.878	Cleavage	| Symbols: | AT hook motif DNA-binding family protein | chr3:22690596-22692834 REVERSE LENGTH=1657	1
		AT3G06868	3	21.201	Translation	| Symbols: | unknown protein; FUNCTIONS IN: molecular_function unknown; INVOLVED IN: biological_process unknown; LOCATED IN: cellular_component unknown; BEST Arabidopsis thaliana protein match is: unknown protein (TAIR:AT5G49100.1); Has 30201 Blast hits to 17322 proteins in 780 species: Archae - 12; Bacteria - 1396; Metazoa - 17338; Fungi - 3422; Plants - 5037; Viruses - 0; Other Eukaryotes - 299…	1
		AT1G02800	3	19.889	Translation	| Symbols: ATCEL2, CEL2 | cellulase 2 | chr1:613216-616191 REVERSE LENGTH=1764	1
		AT5G19950	3	19.223	Cleavage	| Symbols: | Domain of unknown function (DUF1767) | chr5:6740777-6743773 REVERSE LENGTH=1789	1
		AT5G37020	3			| Symbols: ARF8| auxin response factor 8		Wu MF, Tian Q, Reed JW (2006). Development 133(21):4211-8
		AT1G30330				| Symbols: ARF6| auxin response factor 6		Wu MF, Tian Q, Reed JW (2006). Development 133(21):4211-8
		AT1G51760				| Symbols: IAR3| IAA-Ala resistant 3, IAA-amino acid conjugate hydrolase		Kinoshita N, Wang H, Kasahara H, et al. (2012). Plant Cell 24(9):3590-602
	ath-miR167b	AT5G41300	3	19.68	Cleavage	| Symbols: | Receptor-like protein kinase-related family protein | chr5:16515004-16516102 FORWARD LENGTH=864	1
		AT3G61310	3	23.878	Cleavage	| Symbols: | AT hook motif DNA-binding family protein | chr3:22690596-22692834 REVERSE LENGTH=1657	1
		AT3G06868	3	21.201	Translation	| Symbols: | unknown protein; FUNCTIONS IN: molecular_function unknown; INVOLVED IN: biological_process unknown; LOCATED IN: cellular_component unknown; BEST Arabidopsis thaliana protein match is: unknown protein (TAIR:AT5G49100.1); Has 30201 Blast hits to 17322 proteins in 780 species: Archae - 12; Bacteria - 1396; Metazoa - 17338; Fungi - 3422; Plants - 5037; Viruses - 0; Other Eukaryotes - 299…	1
		AT1G02800	3	19.889	Translation	| Symbols: ATCEL2, CEL2 | cellulase 2 | chr1:613216-616191 REVERSE LENGTH=1764	1
		AT5G19950	3	19.223	Cleavage	| Symbols: | Domain of unknown function (DUF1767) | chr5:6740777-6743773 REVERSE LENGTH=1789	1
		AT5G37020	3			| Symbols: ARF8| auxin response factor 8		Wu MF, Tian Q, Reed JW (2006). Development 133(21):4211-8
		AT1G30330				| Symbols: ARF6| auxin response factor 6		Wu MF, Tian Q, Reed JW (2006). Development 133(21):4211-8
		AT1G51760				| Symbols: IAR3| IAA-Ala resistant 3, IAA-amino acid conjugate hydrolase		Kinoshita N, Wang H, Kasahara H, et al. (2012). Plant Cell 24(9):3590-602
	ath-miR167d	AT3G61310	3	23.878	Cleavage	| Symbols: | AT hook motif DNA-binding family protein | chr3:22690596-22692834 REVERSE LENGTH=1657	1
		AT5G41300	3	19.68	Cleavage	| Symbols: | Receptor-like protein kinase-related family protein | chr5:16515004-16516102 FORWARD LENGTH=864	1
		AT3G06868	3	21.201	Translation	| Symbols: | unknown protein; FUNCTIONS IN: molecular_function unknown; INVOLVED IN: biological_process unknown; LOCATED IN: cellular_component unknown; BEST Arabidopsis thaliana protein match is: unknown protein (TAIR:AT5G49100.1); Has 30201 Blast hits to 17322 proteins in 780 species: Archae - 12; Bacteria - 1396; Metazoa - 17338; Fungi - 3422; Plants - 5037; Viruses - 0; Other Eukaryotes - 299…	1
		AT1G02800	3	19.889	Translation	| Symbols: ATCEL2, CEL2 | cellulase 2 | chr1:613216-616191 REVERSE LENGTH=1764	1
		AT5G19950	3	19.223	Cleavage	| Symbols: | Domain of unknown function (DUF1767) | chr5:6740777-6743773 REVERSE LENGTH=1789	1
miR168	ath-miR168a-3p	-	-	-	-	-	-
	ath-miR168a-5p	AT1G48410	3	20.259	Cleavage	| Symbols: AGO1 | Stabilizer of iron transporter SufD / Polynucleotidyl transferase | chr1:17886098-17892586 REVERSE LENGTH=3501	1
		AT3G04380	3	12.343	Cleavage	| Symbols: SUVR4, SDG31 | SET-domain containing protein lysine methyltransferase family protein | chr3:1161387-1164929 FORWARD LENGTH=2084	1
		AT3G58030	4		Cleavage	| Symbols: MUSE1 | Mutant, SNC1-Enhancing 1, RING domain E3 ligase		German MA, Pillay M, Jeong DH, et al. (2008). Nat Biotechnol 26(8):941-6
	ath-miR168b-3p	AT4G20400	2.5	12.371	Translation	| Symbols: JMJ14, PKDM7B | JUMONJI 14 | chr4:11008666-11013842 FORWARD LENGTH=3319	1
	ath-miR168b-5p	AT1G48410	3	20.259	Cleavage	| Symbols: AGO1 | Stabilizer of iron transporter SufD / Polynucleotidyl transferase | chr1:17886098-17892586 REVERSE LENGTH=3501	1
		AT3G04380	3	12.343	Cleavage	| Symbols: SUVR4, SDG31 | SET-domain containing protein lysine methyltransferase family protein | chr3:1161387-1164929 FORWARD LENGTH=2084	1
miR169	ath-miR169f-3p	AT1G13470	3	15.216	Translation	| Symbols: | Protein of unknown function (DUF1262) | chr1:4620228-4621580 REVERSE LENGTH=1272	1
		AT5G51220	3	18.871	Cleavage	| Symbols: | ubiquinol-cytochrome C chaperone family protein | chr5:20821215-20823266 REVERSE LENGTH=1177	1
		AT1G42070	3	13.508	Translation	| Symbols: | transposable element gene | chr1:15714408-15715882 REVERSE LENGTH=1475	1
	ath-miR169g-3p	AT1G20225	3	17.995	Cleavage	| Symbols: | Thioredoxin superfamily protein | chr1:7007756-7009333 REVERSE LENGTH=927	1
miR170	ath-miR170-5p	AT2G06790	3	19.812	Cleavage	| Symbols: | transposable element gene | chr2:2713393-2716565 FORWARD LENGTH=3173	1
miR171	ath-miR171a-3p	AT4G00150	0	21.806	Cleavage	| Symbols: HAM3, ATHAM3, LOM3 | GRAS family transcription factor | chr4:57199-59286 REVERSE LENGTH=2088	1
		AT3G60630	0	14.202	Cleavage	| Symbols: HAM2, ATHAM2, LOM2 | GRAS family transcription factor | chr3:22410365-22412608 REVERSE LENGTH=2244	1
		AT2G45160	0	14.986	Cleavage	| Symbols: HAM1, ATHAM1, LOM1 | GRAS family transcription factor | chr2:18617862-18620150 REVERSE LENGTH=2289	1
		AT3G05530	3	19.859	Translation	| Symbols: RPT5A, ATS6A.2 | regulatory particle triple-A ATPase 5A | chr3:1603400-1606231 FORWARD LENGTH=1653	1
		AT5G14720	3	14.822	Cleavage	| Symbols: | Protein kinase superfamily protein | chr5:4747860-4753592 REVERSE LENGTH=2843	1
	ath-miR171a-5p	AT2G06790	3	19.812	Cleavage	| Symbols: | transposable element gene | chr2:2713393-2716565 FORWARD LENGTH=3173	1
	ath-miR171b-3p	AT4G00150	1.5	21.042	Cleavage	| Symbols: HAM3, ATHAM3, LOM3 | GRAS family transcription factor | chr4:57199-59286 REVERSE LENGTH=2088	1
		AT3G60630	1.5	14.419	Cleavage	| Symbols: HAM2, ATHAM2, LOM2 | GRAS family transcription factor | chr3:22410365-22412608 REVERSE LENGTH=2244	1
		AT2G45160	1.5	15.002	Cleavage	| Symbols: HAM1, ATHAM1, LOM1 | GRAS family transcription factor | chr2:18617862-18620150 REVERSE LENGTH=2289	1
		AT3G47170	2.5	19.055	Cleavage	| Symbols: | HXXXD-type acyl-transferase family protein | chr3:17368672-17370494 REVERSE LENGTH=1407	1
		AT5G23250	2.5	18.261	Cleavage	| Symbols: | Succinyl-CoA ligase, alpha subunit | chr5:7830360-7832843 FORWARD LENGTH=1478	1
		AT3G43156	3	13.617	Translation	| Symbols: | transposable element gene | chr3:15154032-15155912 FORWARD LENGTH=1881	1
		AT5G61480	3	18.989	Translation	| Symbols: PXY | Leucine-rich repeat protein kinase family protein | chr5:24724541-24727842 REVERSE LENGTH=3126	1
		AT4G18340	3	20.832	Translation	| Symbols: | Glycosyl hydrolase superfamily protein | chr4:10130050-10132061 REVERSE LENGTH=1431	1
	ath-miR171b-5p	AT4G21990	2.5	13.456	Cleavage	| Symbols: APR3, PRH-26, PRH26, ATAPR3 | APS reductase 3 | chr4:11657008-11659105 REVERSE LENGTH=1785	1
		AT3G45860	2.5	16.964	Cleavage	| Symbols: CRK4 | cysteine-rich RLK (RECEPTOR-like protein kinase) 4 | chr3:16863401-16866041 REVERSE LENGTH=2031	1
		AT5G03390	2.5	14.076	Cleavage	| Symbols: | Protein of unknown function (DUF295) | chr5:834988-836751 FORWARD LENGTH=1536	1
		AT5G52055	3	15.074	Translation	| Symbols: | transposable element gene | chr5:21147955-21148865 FORWARD LENGTH=911	1
		AT1G73300	3	18.098	Cleavage	| Symbols: scpl2 | serine carboxypeptidase-like 2 | chr1:27559673-27562048 REVERSE LENGTH=1326	1
		AT1G73270	3	17.523	Cleavage	| Symbols: scpl6 | serine carboxypeptidase-like 6 | chr1:27549021-27552517 REVERSE LENGTH=1359	1
		AT5G36180	3	17.598	Cleavage	| Symbols: scpl1 | serine carboxypeptidase-like 1 | chr5:14239028-14242135 FORWARD LENGTH=1769	1
	ath-miR171c-3p	AT4G00150	1.5	21.042	Cleavage	| Symbols: HAM3, ATHAM3, LOM3 | GRAS family transcription factor | chr4:57199-59286 REVERSE LENGTH=2088	1
		AT3G60630	1.5	14.419	Cleavage	| Symbols: HAM2, ATHAM2, LOM2 | GRAS family transcription factor | chr3:22410365-22412608 REVERSE LENGTH=2244	1
		AT2G45160	1.5	15.002	Cleavage	| Symbols: HAM1, ATHAM1, LOM1 | GRAS family transcription factor | chr2:18617862-18620150 REVERSE LENGTH=2289	1
		AT3G47170	2.5	19.055	Cleavage	| Symbols: | HXXXD-type acyl-transferase family protein | chr3:17368672-17370494 REVERSE LENGTH=1407	1
		AT5G23250	2.5	18.261	Cleavage	| Symbols: | Succinyl-CoA ligase, alpha subunit | chr5:7830360-7832843 FORWARD LENGTH=1478	1
		AT3G43156	3	13.617	Translation	| Symbols: | transposable element gene | chr3:15154032-15155912 FORWARD LENGTH=1881	1
		AT5G61480	3	18.989	Translation	| Symbols: PXY | Leucine-rich repeat protein kinase family protein | chr5:24724541-24727842 REVERSE LENGTH=3126	1
		AT4G18340	3	20.832	Translation	| Symbols: | Glycosyl hydrolase superfamily protein | chr4:10130050-10132061 REVERSE LENGTH=1431	1
	ath-miR171c-5p	AT4G21990	1.5	13.456	Cleavage	| Symbols: APR3, PRH-26, PRH26, ATAPR3 | APS reductase 3 | chr4:11657008-11659105 REVERSE LENGTH=1785	1
		AT5G56200	3	19.428	Cleavage	| Symbols: | C2H2 type zinc finger transcription factor family | chr5:22747768-22749249 FORWARD LENGTH=1482	1
		AT3G12730	3	5.233	Cleavage	| Symbols: | Homeodomain-like superfamily protein | chr3:4047072-4048614 REVERSE LENGTH=1128	1
		AT3G57270	3	12.984	Translation	| Symbols: BG1 | beta-1,3-glucanase 1 | chr3:21191237-21193189 REVERSE LENGTH=1193	1
		AT3G28956	2.5	14.896	Cleavage	| Symbols: | RNA polymerase II, Rpb4, core protein | chr3:10980700-10982244 REVERSE LENGTH=657	1
		AT3G45860	3	16.964	Cleavage	| Symbols: CRK4 | cysteine-rich RLK (RECEPTOR-like protein kinase) 4 | chr3:16863401-16866041 REVERSE LENGTH=2031	1
		AT2G22650	3	14.22	Cleavage	| Symbols: | FAD-dependent oxidoreductase family protein | chr2:9624586-9626969 REVERSE LENGTH=1418	1
		AT5G03390	3	14.076	Cleavage	| Symbols: | Protein of unknown function (DUF295) | chr5:834988-836751 FORWARD LENGTH=1536	1
miR172	ath-miR172e-5p	AT2G16500	2	18.217	Translation	| Symbols: ADC1, ARGDC1, ARGDC, SPE1 | arginine decarboxylase 1 | chr2:7150622-7153339 REVERSE LENGTH=2718	1
		AT5G48410	3	16.569	Cleavage	| Symbols: ATGLR1.3, GLR1.3 | glutamate receptor 1.3 | chr5:19620267-19623425 FORWARD LENGTH=2780	1
		AT5G48830	3	18.545	Cleavage	| Symbols: | unknown protein; FUNCTIONS IN: molecular_function unknown; INVOLVED IN: biological_process unknown; LOCATED IN: chloroplast; EXPRESSED IN: 22 plant structures; EXPRESSED DURING: 13 growth stages; Has 30201 Blast hits to 17322 proteins in 780 species: Archae - 12; Bacteria - 1396; Metazoa - 17338; Fungi - 3422; Plants - 5037; Viruses - 0; Other Eukaryotes - 2996 (source: NCBI BLink). …	1
		AT2G22950	3	21.028	Cleavage	| Symbols: | Cation transporter/ E1-E2 ATPase family protein | chr2:9766127-9769766 FORWARD LENGTH=3048	1
		AT3G57330	2.5	21.646	Cleavage	| Symbols: ACA11 | autoinhibited Ca2+-ATPase 11 | chr3:21211456-21216375 REVERSE LENGTH=3277	1
		AT4G10970	3	11.145	Cleavage	| Symbols: | unknown protein; BEST Arabidopsis thaliana protein match is: unknown protein (TAIR:AT4G23910.2); Has 1807 Blast hits to 1807 proteins in 277 species: Archae - 0; Bacteria - 0; Metazoa - 736; Fungi - 347; Plants - 385; Viruses - 0; Other Eukaryotes - 339 (source: NCBI BLink). | chr4:6719517-6722202 REVERSE LENGTH=920	1
		AT2G04110	3	15.159	Translation	| Symbols: | pseudogene of unknown protein | chr2:1382635-1383495 REVERSE LENGTH=861	1
		AT2G03820	3	21.711	Cleavage	| Symbols: | nonsense-mediated mRNA decay NMD3 family protein | chr2:1164957-1167029 REVERSE LENGTH=1841	1
		AT1G77840	3	22.499	Translation	| Symbols: | Translation initiation factor IF2/IF5 | chr1:29268487-29270586 FORWARD LENGTH=1788	1
miR319	ath-miR319a	AT2G26950	2.5	18.403	Cleavage	| Symbols: AtMYB104, MYB104 | myb domain protein 104 | chr2:11500721-11502136 REVERSE LENGTH=1212	1
		AT5G06100	2.5	21.666	Cleavage	| Symbols: MYB33, ATMYB33 | myb domain protein 33 | chr5:1837914-1839997 FORWARD LENGTH=1579	1
		AT5G67090	3	19.478	Cleavage	| Symbols: | Subtilisin-like serine endopeptidase family protein | chr5:26774018-26776391 REVERSE LENGTH=2374	1
	ath-miR319b	AT2G26950	2.5	18.403	Cleavage	| Symbols: AtMYB104, MYB104 | myb domain protein 104 | chr2:11500721-11502136 REVERSE LENGTH=1212	1
		AT5G06100	2.5	21.666	Cleavage	| Symbols: MYB33, ATMYB33 | myb domain protein 33 | chr5:1837914-1839997 FORWARD LENGTH=1579	1
		AT5G67090	3	19.478	Cleavage	| Symbols: | Subtilisin-like serine endopeptidase family protein | chr5:26774018-26776391 REVERSE LENGTH=2374	1
	ath-miR319c	AT2G31070	2.5	10.122	Cleavage	| Symbols: TCP10 | TCP domain protein 10 | chr2:13220478-13222609 REVERSE LENGTH=2017	1
		AT3G66658	2.5	22.764	Cleavage	| Symbols: ALDH22A1 | aldehyde dehydrogenase 22A1 | chr3:2095105-2099137 REVERSE LENGTH=2155	1
		AT2G26950	2.5	18.403	Cleavage	| Symbols: AtMYB104, MYB104 | myb domain protein 104 | chr2:11500721-11502136 REVERSE LENGTH=1212	1
		AT5G06100	2.5	21.666	Cleavage	| Symbols: MYB33, ATMYB33 | myb domain protein 33 | chr5:1837914-1839997 FORWARD LENGTH=1579	1
		AT3G15030	2.5	13.479	Cleavage	| Symbols: TCP4, MEE35 | TCP family transcription factor 4 | chr3:5061681-5064115 FORWARD LENGTH=2209	1
		AT1G35870	3	18.621	Cleavage	| Symbols: | transposable element gene | chr1:13335257-13339587 FORWARD LENGTH=4331	1
		AT1G53230	3	14.601	Cleavage	| Symbols: TCP3 | TEOSINTE BRANCHED 1, cycloidea and PCF transcription factor 3 | chr1:19849788-19851725 REVERSE LENGTH=1844	1
		AT3G33076	2.5	18.349	Cleavage	| Symbols: | transposable element gene | chr3:13739731-13744449 REVERSE LENGTH=4719	1
		AT4G22415	2.5	23.226	Cleavage	| Symbols: | transposable element gene | chr4:11820325-11825184 REVERSE LENGTH=4860	1
		AT5G28335	2.5	18.357	Cleavage	| Symbols: | transposable element gene | chr5:10308601-10313586 REVERSE LENGTH=4986	1
		AT3G33084	2.5	18.349	Cleavage	| Symbols: | transposable element gene | chr3:13675144-13680170 FORWARD LENGTH=5027	1
		AT1G30210	2.5	20.637	Cleavage	| Symbols: TCP24, ATTCP24 | TEOSINTE BRANCHED 1, cycloidea, and PCF family 24 | chr1:10627185-10630538 REVERSE LENGTH=1672	1
		AT4G18390	2.5	15.631	Cleavage	| Symbols: TCP2 | TEOSINTE BRANCHED 1, cycloidea and PCF transcription factor 2 | chr4:10162953-10165562 REVERSE LENGTH=1845	1
miR390	ath-miR390a-5p	AT3G17185	3	15.357	Translation	| Symbols: TASIR-ARF, TAS3, ATTAS3 | TAS3/TASIR-ARF (TRANS-ACTING SIRNA3); other RNA | chr3:5861491-5862437 FORWARD LENGTH=555	1
		AT5G49615	3	12.398	Translation	| Symbols: TAS3b | TAS3b (trans-acting siRNA 3b); other RNA | chr5:20134200-20134786 FORWARD LENGTH=484	1
		AT5G03640	2.5	19.107	Translation	| Symbols: | Protein kinase superfamily protein | chr5:927915-930781 FORWARD LENGTH=2781	1
	ath-miR390b-5p	AT3G17185	3	15.357	Translation	| Symbols: TASIR-ARF, TAS3, ATTAS3 | TAS3/TASIR-ARF (TRANS-ACTING SIRNA3); other RNA | chr3:5861491-5862437 FORWARD LENGTH=555	1
		AT5G49615	3	12.398	Translation	| Symbols: TAS3b | TAS3b (trans-acting siRNA 3b); other RNA | chr5:20134200-20134786 FORWARD LENGTH=484	1
		AT5G03640	2.5	19.107	Translation	| Symbols: | Protein kinase superfamily protein | chr5:927915-930781 FORWARD LENGTH=2781	1
miR391	ath-miR391-3p	AT3G47120	2.5	13.609	Cleavage	| Symbols: | RNA recognition motif (RRM)-containing protein | chr3:17351141-17352822 REVERSE LENGTH=1305	1
	ath-miR391-5p	AT4G29900	2.5	20.772	Cleavage	| Symbols: ACA10, CIF1, ATACA10 | autoinhibited Ca(2+)-ATPase 10 | chr4:14610883-14619573 REVERSE LENGTH=3762	1
		AT1G50990	3	18.01	Cleavage	| Symbols: | Protein kinase protein with tetratricopeptide repeat domain | chr1:18902930-18905204 FORWARD LENGTH=1524	1
miR393	ath-miR393a-3p	AT5G65930	3	15.474	Cleavage	| Symbols: ZWI, PKCBP, KCBP | kinesin-like calmodulin-binding protein (ZWICHEL) | chr5:26369857-26376520 REVERSE LENGTH=4161	1
		AT1G26850	3	18.142	Cleavage	| Symbols: | S-adenosyl-L-methionine-dependent methyltransferases superfamily protein | chr1:9300873-9304139 REVERSE LENGTH=2426	1
		AT3G19420	3	16.818	Cleavage	| Symbols: ATPEN2, PEN2 | PTEN 2 | chr3:6731376-6735623 FORWARD LENGTH=2338	1
		AT3G59740	3	16.325	Translation	| Symbols: | Concanavalin A-like lectin protein kinase family protein | chr3:22066987-22069058 REVERSE LENGTH=2072	1
	ath-miR393a-5p	AT1G12820	1	21.316	Cleavage	| Symbols: AFB3 | auxin signaling F-box 3 | chr1:4368760-4371293 REVERSE LENGTH=2229	1
		AT3G26810	1	20.043	Cleavage	| Symbols: AFB2 | auxin signaling F-box 2 | chr3:9867845-9870640 FORWARD LENGTH=2401	1
		AT3G23690	3	15.383	Cleavage	| Symbols: | basic helix-loop-helix (bHLH) DNA-binding superfamily protein | chr3:8528632-8531012 REVERSE LENGTH=1774	1
		AT3G62980	2	19.353	Cleavage	| Symbols: TIR1 | F-box/RNI-like superfamily protein | chr3:23273116-23276375 REVERSE LENGTH=2342	1
		AT4G03190	3	17.262	Cleavage	| Symbols: GRH1, ATGRH1, AFB1 | GRR1-like protein 1 | chr4:1404887-1407139 REVERSE LENGTH=2061	1
		AT2G38470	3	12.87	Cleavage	| Symbols: WRKY33, ATWRKY33 | WRKY DNA-binding protein 33 | chr2:16108361-16110766 FORWARD LENGTH=1902	1
		AT1G48910	3	13.464	Cleavage	| Symbols: YUC10 | Flavin-containing monooxygenase family protein | chr1:18091681-18093774 FORWARD LENGTH=1152	1
	ath-miR393b-5p	AT1G12820	1	21.316	Cleavage	| Symbols: AFB3 | auxin signaling F-box 3 | chr1:4368760-4371293 REVERSE LENGTH=2229	1
		AT3G26810	1	20.043	Cleavage	| Symbols: AFB2 | auxin signaling F-box 2 | chr3:9867845-9870640 FORWARD LENGTH=2401	1
		AT3G23690	3	15.383	Cleavage	| Symbols: | basic helix-loop-helix (bHLH) DNA-binding superfamily protein | chr3:8528632-8531012 REVERSE LENGTH=1774	1
		AT3G62980	2	19.353	Cleavage	| Symbols: TIR1 | F-box/RNI-like superfamily protein | chr3:23273116-23276375 REVERSE LENGTH=2342	1
		AT4G03190	3	17.262	Cleavage	| Symbols: GRH1, ATGRH1, AFB1 | GRR1-like protein 1 | chr4:1404887-1407139 REVERSE LENGTH=2061	1
		AT2G38470	3	12.87	Cleavage	| Symbols: WRKY33, ATWRKY33 | WRKY DNA-binding protein 33 | chr2:16108361-16110766 FORWARD LENGTH=1902	1
		AT1G48910	3	13.464	Cleavage	| Symbols: YUC10 | Flavin-containing monooxygenase family protein | chr1:18091681-18093774 FORWARD LENGTH=1152	1
miR394	ath-miR394a	AT1G27340	1	14.87	Cleavage	| Symbols: | Galactose oxidase/kelch repeat superfamily protein | chr1:9495520-9498085 FORWARD LENGTH=1853	1
		AT5G20580	3	18.808	Translation	| Symbols: | BEST Arabidopsis thaliana protein match is: FRIGIDA interacting protein 1 (TAIR:AT2G06005.1); Has 167 Blast hits to 167 proteins in 73 species: Archae - 0; Bacteria - 25; Metazoa - 58; Fungi - 25; Plants - 43; Viruses - 0; Other Eukaryotes - 16 (source: NCBI BLink). | chr5:6958628-6962804 REVERSE LENGTH=1421	1
		AT4G20430	2.5	17.878	Translation	| Symbols: | Subtilase family protein | chr4:11017656-11021280 REVERSE LENGTH=2746	1
		AT1G01320	3	24.088	Translation	| Symbols: | Tetratricopeptide repeat (TPR)-like superfamily protein | chr1:121124-130570 REVERSE LENGTH=6015	1
		AT3G48460	3	15.922	Cleavage	| Symbols: | GDSL-like Lipase/Acylhydrolase superfamily protein | chr3:17949445-17951195 FORWARD LENGTH=1310	1
		AT5G09670	3	24.577	Cleavage	| Symbols: | loricrin-related | chr5:2995912-2998916 REVERSE LENGTH=3005	1
		AT5G09672	3	24.577	Cleavage	| Symbols: CPuORF21 | conserved peptide upstream open reading frame 21 | chr5:2995910-2998932 REVERSE LENGTH=2292	1
		AT5G64550	3	23.871	Cleavage	| Symbols: | loricrin-related | chr5:25801528-25804980 REVERSE LENGTH=2533	1
		AT5G64552	3	23.871	Cleavage	| Symbols: CPuORF22 | conserved peptide upstream open reading frame 22 | chr5:25801528-25804980 REVERSE LENGTH=2533	1
	ath-miR394b-5p	AT1G27340	1	14.87	Cleavage	| Symbols: | Galactose oxidase/kelch repeat superfamily protein | chr1:9495520-9498085 FORWARD LENGTH=1853	1
		AT5G20580	3	18.808	Translation	| Symbols: | BEST Arabidopsis thaliana protein match is: FRIGIDA interacting protein 1 (TAIR:AT2G06005.1); Has 167 Blast hits to 167 proteins in 73 species: Archae - 0; Bacteria - 25; Metazoa - 58; Fungi - 25; Plants - 43; Viruses - 0; Other Eukaryotes - 16 (source: NCBI BLink). | chr5:6958628-6962804 REVERSE LENGTH=1421	1
		AT4G20430	2.5	17.878	Translation	| Symbols: | Subtilase family protein | chr4:11017656-11021280 REVERSE LENGTH=2746	1
		AT1G01320	3	24.088	Translation	| Symbols: | Tetratricopeptide repeat (TPR)-like superfamily protein | chr1:121124-130570 REVERSE LENGTH=6015	1
		AT3G48460	3	15.922	Cleavage	| Symbols: | GDSL-like Lipase/Acylhydrolase superfamily protein | chr3:17949445-17951195 FORWARD LENGTH=1310	1
		AT5G09670	3	24.577	Cleavage	| Symbols: | loricrin-related | chr5:2995912-2998916 REVERSE LENGTH=3005	1
		AT5G09672	3	24.577	Cleavage	| Symbols: CPuORF21 | conserved peptide upstream open reading frame 21 | chr5:2995910-2998932 REVERSE LENGTH=2292	1
		AT5G64550	3	23.871	Cleavage	| Symbols: | loricrin-related | chr5:25801528-25804980 REVERSE LENGTH=2533	1
		AT5G64552	3	23.871	Cleavage	| Symbols: CPuORF22 | conserved peptide upstream open reading frame 22 | chr5:25801528-25804980 REVERSE LENGTH=2533	1
miR395	ath-miR395b	AT5G43780	2	11.571	Cleavage	| Symbols: APS4 | Pseudouridine synthase/archaeosine transglycosylase-like family protein | chr5:17589394-17591535 REVERSE LENGTH=1702	1
		AT2G28780	1.5	15.047	Cleavage	| Symbols: | unknown protein; INVOLVED IN: biological_process unknown; LOCATED IN: mitochondrion; EXPRESSED IN: inflorescence meristem, root, flower; EXPRESSED DURING: petal differentiation and expansion stage; CONTAINS InterPro DOMAIN/s: Protein of unknown function DUF939, bacterial (InterPro:IPR010343); BEST Arabidopsis thaliana protein match is: unknown protein (TAIR:AT3G09450.1); Has 671 Blas…	1
		AT5G13630	2.5	22.308	Cleavage	| Symbols: GUN5, CCH, CHLH, CCH1, ABAR | magnesium-chelatase subunit chlH, chloroplast, putative / Mg-protoporphyrin IX chelatase, putative (CHLH) | chr5:4387334-4392227 REVERSE LENGTH=4524	1
		AT5G10180	2	20.197	Cleavage	| Symbols: AST68, SULTR2;1 | sulfate transporter 2;1 | chr5:3193144-3197120 FORWARD LENGTH=2417	1
		AT1G50930	2.5	13.843	Cleavage	| Symbols: | unknown protein; BEST Arabidopsis thaliana protein match is: unknown protein (TAIR:AT3G20557.1); Has 215 Blast hits to 213 proteins in 63 species: Archae - 0; Bacteria - 2; Metazoa - 83; Fungi - 10; Plants - 45; Viruses - 5; Other Eukaryotes - 70 (source: NCBI BLink). | chr1:18876837-18877844 FORWARD LENGTH=790	1
		AT4G23990	3	21.512	Cleavage	| Symbols: ATCSLG3, CSLG3 | cellulose synthase like G3 | chr4:12456489-12460753 FORWARD LENGTH=2513	1
		AT4G23840	3	10.106	Cleavage	| Symbols: | Leucine-rich repeat (LRR) family protein | chr4:12400345-12403403 FORWARD LENGTH=2041	1
		AT3G57300	3	13.357	Cleavage	| Symbols: INO80, ATINO80 | INO80 ortholog | chr3:21199488-21207885 FORWARD LENGTH=4898	1
	ath-miR395c	AT5G43780	2	11.571	Cleavage	| Symbols: APS4 | Pseudouridine synthase/archaeosine transglycosylase-like family protein | chr5:17589394-17591535 REVERSE LENGTH=1702	1
		AT2G28780	1.5	15.047	Cleavage	| Symbols: | unknown protein; INVOLVED IN: biological_process unknown; LOCATED IN: mitochondrion; EXPRESSED IN: inflorescence meristem, root, flower; EXPRESSED DURING: petal differentiation and expansion stage; CONTAINS InterPro DOMAIN/s: Protein of unknown function DUF939, bacterial (InterPro:IPR010343); BEST Arabidopsis thaliana protein match is: unknown protein (TAIR:AT3G09450.1); Has 671 Blas…	1
		AT5G13630	2.5	22.308	Cleavage	| Symbols: GUN5, CCH, CHLH, CCH1, ABAR | magnesium-chelatase subunit chlH, chloroplast, putative / Mg-protoporphyrin IX chelatase, putative (CHLH) | chr5:4387334-4392227 REVERSE LENGTH=4524	1
		AT5G10180	2	20.197	Cleavage	| Symbols: AST68, SULTR2;1 | sulfate transporter 2;1 | chr5:3193144-3197120 FORWARD LENGTH=2417	1
		AT1G50930	2.5	13.843	Cleavage	| Symbols: | unknown protein; BEST Arabidopsis thaliana protein match is: unknown protein (TAIR:AT3G20557.1); Has 215 Blast hits to 213 proteins in 63 species: Archae - 0; Bacteria - 2; Metazoa - 83; Fungi - 10; Plants - 45; Viruses - 5; Other Eukaryotes - 70 (source: NCBI BLink). | chr1:18876837-18877844 FORWARD LENGTH=790	1
		AT4G23990	3	21.512	Cleavage	| Symbols: ATCSLG3, CSLG3 | cellulose synthase like G3 | chr4:12456489-12460753 FORWARD LENGTH=2513	1
		AT4G23840	3	10.106	Cleavage	| Symbols: | Leucine-rich repeat (LRR) family protein | chr4:12400345-12403403 FORWARD LENGTH=2041	1
		AT3G57300	3	13.357	Cleavage	| Symbols: INO80, ATINO80 | INO80 ortholog | chr3:21199488-21207885 FORWARD LENGTH=4898	1
	ath-miR395f	AT5G43780	2	11.571	Cleavage	| Symbols: APS4 | Pseudouridine synthase/archaeosine transglycosylase-like family protein | chr5:17589394-17591535 REVERSE LENGTH=1702	1
		AT2G28780	1.5	15.047	Cleavage	| Symbols: | unknown protein; INVOLVED IN: biological_process unknown; LOCATED IN: mitochondrion; EXPRESSED IN: inflorescence meristem, root, flower; EXPRESSED DURING: petal differentiation and expansion stage; CONTAINS InterPro DOMAIN/s: Protein of unknown function DUF939, bacterial (InterPro:IPR010343); BEST Arabidopsis thaliana protein match is: unknown protein (TAIR:AT3G09450.1); Has 671 Blas…	1
		AT5G13630	2.5	22.308	Cleavage	| Symbols: GUN5, CCH, CHLH, CCH1, ABAR | magnesium-chelatase subunit chlH, chloroplast, putative / Mg-protoporphyrin IX chelatase, putative (CHLH) | chr5:4387334-4392227 REVERSE LENGTH=4524	1
		AT5G10180	2	20.197	Cleavage	| Symbols: AST68, SULTR2;1 | sulfate transporter 2;1 | chr5:3193144-3197120 FORWARD LENGTH=2417	1
		AT1G50930	2.5	13.843	Cleavage	| Symbols: | unknown protein; BEST Arabidopsis thaliana protein match is: unknown protein (TAIR:AT3G20557.1); Has 215 Blast hits to 213 proteins in 63 species: Archae - 0; Bacteria - 2; Metazoa - 83; Fungi - 10; Plants - 45; Viruses - 5; Other Eukaryotes - 70 (source: NCBI BLink). | chr1:18876837-18877844 FORWARD LENGTH=790	1
		AT4G23990	3	21.512	Cleavage	| Symbols: ATCSLG3, CSLG3 | cellulose synthase like G3 | chr4:12456489-12460753 FORWARD LENGTH=2513	1
		AT4G23840	3	10.106	Cleavage	| Symbols: | Leucine-rich repeat (LRR) family protein | chr4:12400345-12403403 FORWARD LENGTH=2041	1
		AT3G57300	3	13.357	Cleavage	| Symbols: INO80, ATINO80 | INO80 ortholog | chr3:21199488-21207885 FORWARD LENGTH=4898	1
miR398	ath-miR398a-3p	AT1G36078	3	18.855	Translation	| Symbols: | unknown protein; FUNCTIONS IN: molecular_function unknown; INVOLVED IN: biological_process unknown; LOCATED IN: cellular_component unknown; Has 0 Blast hits to 0 proteins in 0 species (source: NCBI BLink). | chr1:13481665-13482785 REVERSE LENGTH=454	1
		AT1G08830	3		Cleavage/Translation	| Symbols: CSD1 | copper/zinc superoxide dismutase 1		Beauclair L, Yu A, Bouché N (2010). Plant J 62(3):454-62
		AT2G28190	3		Cleavage/Translation	| Symbols: CSD2 | copper/zinc superoxide dismutase 2		Beauclair L, Yu A, Bouché N (2010). Plant J 62(3):454-62
		AT1G12520	4		Cleavage/Translation	| Symbols: CCS1 | copper chaperone for copper/zinc superoxide dismutase		Beauclair L, Yu A, Bouché N (2010). Plant J 62(3):454-62
		AT3G15640	2		Cleavage/Translation	| Symbols: COX5b-1 | subunit 5b of mitochondrial cytochrome c oxidase		Beauclair L, Yu A, Bouché N (2010). Plant J 62(3):454-62
	ath-miR398b-3p	AT1G36078	3	18.855	Translation	| Symbols: | unknown protein; FUNCTIONS IN: molecular_function unknown; INVOLVED IN: biological_process unknown; LOCATED IN: cellular_component unknown; Has 0 Blast hits to 0 proteins in 0 species (source: NCBI BLink). | chr1:13481665-13482785 REVERSE LENGTH=454	1
		AT1G08830	4		Cleavage/Translation	| Symbols: CSD1 | copper/zinc superoxide dismutase 1		Beauclair L, Yu A, Bouché N (2010). Plant J 62(3):454-62
		AT2G28190	2		Cleavage/Translation	| Symbols: CSD2 | copper/zinc superoxide dismutase 2		Beauclair L, Yu A, Bouché N (2010). Plant J 62(3):454-62
		AT1G12520	5		Cleavage/Translation	| Symbols: CCS1 | copper chaperone for copper/zinc superoxide dismutase		Beauclair L, Yu A, Bouché N (2010). Plant J 62(3):454-62
		AT3G15640	3		Cleavage/Translation	| Symbols: COX5b-1 | subunit 5b of mitochondrial cytochrome c oxidase		Beauclair L, Yu A, Bouché N (2010). Plant J 62(3):454-62
	ath-miR398c-3p	AT1G36078	3	18.855	Translation	| Symbols: | unknown protein; FUNCTIONS IN: molecular_function unknown; INVOLVED IN: biological_process unknown; LOCATED IN: cellular_component unknown; Has 0 Blast hits to 0 proteins in 0 species (source: NCBI BLink). | chr1:13481665-13482785 REVERSE LENGTH=454	1
		AT1G08830	4		Cleavage/Translation	| Symbols: CSD1 | copper/zinc superoxide dismutase 1		Beauclair L, Yu A, Bouché N (2010). Plant J 62(3):454-62
		AT2G28190	2		Cleavage/Translation	| Symbols: CSD2 | copper/zinc superoxide dismutase 2		Beauclair L, Yu A, Bouché N (2010). Plant J 62(3):454-62
		AT1G12520	5		Cleavage/Translation	| Symbols: CCS1 | copper chaperone for copper/zinc superoxide dismutase		Beauclair L, Yu A, Bouché N (2010). Plant J 62(3):454-62
		AT3G15640	3		Cleavage/Translation	| Symbols: COX5b-1 | subunit 5b of mitochondrial cytochrome c oxidase		Beauclair L, Yu A, Bouché N (2010). Plant J 62(3):454-62
miR399	ath-miR399b	AT2G33770	1.5	11.851	Cleavage	| Symbols: UBC24, ATUBC24, PHO2 | phosphate 2 | chr2:14277558-14283040 REVERSE LENGTH=4103	1
		AT1G21270	3	18.604	Cleavage	| Symbols: WAK2 | wall-associated kinase 2 | chr1:7444931-7447549 FORWARD LENGTH=2469	1
	ath-miR399c-3p	AT2G33770	1.5	11.851	Cleavage	| Symbols: UBC24, ATUBC24, PHO2 | phosphate 2 | chr2:14277558-14283040 REVERSE LENGTH=4103	1
		AT1G21270	3	18.604	Cleavage	| Symbols: WAK2 | wall-associated kinase 2 | chr1:7444931-7447549 FORWARD LENGTH=2469	1
miR400	ath-miR400	AT1G06580	0	15.572	Cleavage	| Symbols: | Pentatricopeptide repeat (PPR) superfamily protein | chr1:2014003-2016054 REVERSE LENGTH=2052	1
		AT1G62720	1	20.347	Cleavage	| Symbols: | Pentatricopeptide repeat (PPR-like) superfamily protein | chr1:23227532-23229150 FORWARD LENGTH=1619	1
		AT3G22470	1	16.737	Cleavage	| Symbols: | Pentatricopeptide repeat (PPR) superfamily protein | chr3:7965954-7967990 REVERSE LENGTH=2037	1
		AT1G63130	1.5	17.638	Cleavage	| Symbols: | Tetratricopeptide repeat (TPR)-like superfamily protein | chr1:23412730-23415149 FORWARD LENGTH=2420	1
		AT1G62930	1.5	17.587	Cleavage	| Symbols: | Tetratricopeptide repeat (TPR)-like superfamily protein | chr1:23306534-23308683 FORWARD LENGTH=2150	1
		AT1G62670	2	13.537	Cleavage	| Symbols: RPF2 | rna processing factor 2 | chr1:23204773-23206665 REVERSE LENGTH=1893	1
		AT3G16710	1.5	18.506	Translation	| Symbols: | Pentatricopeptide repeat (PPR) superfamily protein | chr3:5690020-5691543 FORWARD LENGTH=1524	1
		AT1G77405	1.5	20.031	Translation	| Symbols: | Pentatricopeptide repeat (PPR) superfamily protein | chr1:29087145-29088521 FORWARD LENGTH=1377	1
		AT1G62910	2	15.952	Cleavage	| Symbols: | Pentatricopeptide repeat (PPR) superfamily protein | chr1:23299057-23300958 FORWARD LENGTH=1902	1
		AT1G63070	2.5	16.109	Cleavage	| Symbols: | pentatricopeptide (PPR) repeat-containing protein | chr1:23385324-23387167 REVERSE LENGTH=1773	1
		AT5G39710	2.5	20.737	Cleavage	| Symbols: EMB2745 | Tetratricopeptide repeat (TPR)-like superfamily protein | chr5:15895729-15897972 FORWARD LENGTH=2244	1
		AT1G63400	2.5	15.097	Cleavage	| Symbols: | Pentatricopeptide repeat (PPR) superfamily protein | chr1:23507320-23509053 FORWARD LENGTH=1734	1
		AT1G62590	2	16.62	Cleavage	| Symbols: | pentatricopeptide (PPR) repeat-containing protein | chr1:23176930-23179248 REVERSE LENGTH=2212	1
		AT1G22960	2.5	20.22	Cleavage	| Symbols: | Pentatricopeptide repeat (PPR) superfamily protein | chr1:8128086-8130242 REVERSE LENGTH=2157	1
		AT1G64580	2	21.358	Translation	| Symbols: | Pentatricopeptide repeat (PPR) superfamily protein | chr1:23984790-23986731 REVERSE LENGTH=1942	1
		AT4G19440	2	13.522	Cleavage	| Symbols: | Tetratricopeptide repeat (TPR)-like superfamily protein | chr4:10600790-10604520 REVERSE LENGTH=3329	1
		AT5G16640	3	16.144	Cleavage	| Symbols: | Pentatricopeptide repeat (PPR) superfamily protein | chr5:5460976-5463017 FORWARD LENGTH=2042	1
		AT1G63080	3	17.143	Cleavage	| Symbols: | Pentatricopeptide repeat (PPR) superfamily protein | chr1:23387631-23390816 REVERSE LENGTH=3186	1
		AT5G41170	2.5	15.95	Translation	| Symbols: | Pentatricopeptide repeat (PPR-like) superfamily protein | chr5:16478486-16480584 REVERSE LENGTH=2099	1
		AT1G62914	3	17.302	Cleavage	| Symbols: | pentatricopeptide (PPR) repeat-containing protein | chr1:23301576-23303162 FORWARD LENGTH=1587	1
		AT1G63150	3	19.816	Cleavage	| Symbols: | Tetratricopeptide repeat (TPR)-like superfamily protein | chr1:23419396-23421579 FORWARD LENGTH=2049	1
		AT5G46680	2.5	22.608	Cleavage	| Symbols: | Pentatricopeptide repeat (PPR-like) superfamily protein | chr5:18940969-18942602 FORWARD LENGTH=1634	1
		AT1G64583	3	21.277	Translation	| Symbols: | Tetratricopeptide repeat (TPR)-like superfamily protein | chr1:23987051-23988740 REVERSE LENGTH=1690	1
		AT1G63330	3	17.247	Cleavage	| Symbols: | Pentatricopeptide repeat (PPR) superfamily protein | chr1:23489840-23491519 FORWARD LENGTH=1680	1
		AT4G17915	3	14.851	Translation	| Symbols: | pseudogene of pentatricopeptide (PPR) repeat-containing/C3HC4-type RING finger containing protein | chr4:9959013-9960404 REVERSE LENGTH=1392	1
		AT1G79500	3	8.326	Cleavage	| Symbols: AtkdsA1 | Aldolase-type TIM barrel family protein | chr1:29903420-29909437 FORWARD LENGTH=2194	1
		AT2G28680	2.5	6.857	Cleavage	| Symbols: | RmlC-like cupins superfamily protein | chr2:12302963-12304799 REVERSE LENGTH=1278	1
		AT3G43688	3	10.438	Translation	| Symbols: | transposable element gene | chr3:15592267-15597394 FORWARD LENGTH=5128	1
		AT2G05780	3	21.27	Cleavage	| Symbols: | transposable element gene | chr2:2193600-2196125 REVERSE LENGTH=2526	1
		AT1G09820	3	16.407	Cleavage	| Symbols: | Pentatricopeptide repeat (PPR-like) superfamily protein | chr1:3190288-3192414 REVERSE LENGTH=2127	1
		AT1G62860	3	16.233	Cleavage	| Symbols: | pseudogene of pentatricopeptide (PPR) repeat-containing protein | chr1:23274676-23277017 REVERSE LENGTH=2342	1
miR403	ath-miR403-3p	AT1G31280	0	23.647	Cleavage	| Symbols: AGO2 | Argonaute family protein | chr1:11181711-11185344 FORWARD LENGTH=3343	1
		AT1G03060	3	13.238	Cleavage	| Symbols: SPI | Beige/BEACH domain ;WD domain, G-beta repeat protein | chr1:712473-726891 REVERSE LENGTH=11304	1
		AT1G77550	3	15.764	Translation	| Symbols: | tubulin-tyrosine ligases;tubulin-tyrosine ligases | chr1:29138299-29143011 REVERSE LENGTH=2805	1
		AT3G26190	3	20.717	Translation	| Symbols: CYP71B21 | cytochrome P450, family 71, subfamily B, polypeptide 21 | chr3:9583465-9585109 REVERSE LENGTH=1536	1
miR408	ath-miR408-3p	AT2G02850	1	23.175	Cleavage	| Symbols: ARPN | plantacyanin | chr2:826404-827812 REVERSE LENGTH=708	1
		AT2G30210	4			| Symbols: LAC3 | laccase 3		Abdel-Ghany SE, Pilon M (2008). J Biol Chem 283(23):15932-45
		AT5G05390	3.5			| Symbols: LAC12 | laccase 12		Abdel-Ghany SE, Pilon M (2008). J Biol Chem 283(23):15932-45
		AT5G07130	3.5			| Symbols: LAC13 | laccase 13		Abdel-Ghany SE, Pilon M (2008). J Biol Chem 283(23):15932-45
		AT1G72230	5		Cleavage	| Symbols: | Cupredoxin superfamily protein		German MA, Pillay M, Jeong DH, et al. (2008). Nat Biotechnol 26(8):941-6
		AT2G44790	4		Cleavage	| Symbols: UCC2 | Uclacyanin 2, protein precursor		German MA, Pillay M, Jeong DH, et al. (2008). Nat Biotechnol 26(8):941-6
	ath-miR408-5p	AT4G03950	2.5	18.749	Cleavage	| Symbols: | Nucleotide/sugar transporter family protein | chr4:1879518-1881111 FORWARD LENGTH=834	1
		AT1G17180	2.5	13.773	Translation	| Symbols: ATGSTU25, GSTU25 | glutathione S-transferase TAU 25 | chr1:5872145-5873086 FORWARD LENGTH=857	1
		AT4G02940	2	11.566	Translation	| Symbols: | oxidoreductase, 2OG-Fe(II) oxygenase family protein | chr4:1306503-1310946 FORWARD LENGTH=2112	1
		AT1G04210	2.5	18.075	Translation	| Symbols: | Leucine-rich repeat protein kinase family protein | chr1:1114405-1119739 FORWARD LENGTH=3986	1
		AT4G37030	3	19.048	Cleavage	| Symbols: | unknown protein; FUNCTIONS IN: molecular_function unknown; INVOLVED IN: biological_process unknown; LOCATED IN: endomembrane system; BEST Arabidopsis thaliana protein match is: unknown protein (TAIR:AT4G12680.1); Has 101 Blast hits to 99 proteins in 12 species: Archae - 0; Bacteria - 0; Metazoa - 0; Fungi - 0; Plants - 101; Viruses - 0; Other Eukaryotes - 0 (source: NCBI BLink). | ch…	1
		AT2G31860	3	24.432	Cleavage	| Symbols: | pseudogene, poly (ADP-ribose) glycohydrolase, putative, contains Pfam domain, PF05028: poly (ADP-ribose) glycohydrolase (PARG); blastp match of 59% identity and 1.4e-19 P-value to EGAD|134505|143482 114E2.c protein {Drosophila melanogaster} | chr2:13542483-13545266 REVERSE LENGTH=2784	1
		AT5G10660	3	12.116	Cleavage	| Symbols: | calmodulin-binding protein-related | chr5:3370518-3371934 FORWARD LENGTH=1417	1
		AT4G25310	3	10.843	Translation	| Symbols: | 2-oxoglutarate (2OG) and Fe(II)-dependent oxygenase superfamily protein | chr4:12949664-12951234 FORWARD LENGTH=1247	1
		AT4G35870	3	18.611	Translation	| Symbols: | early-responsive to dehydration stress protein (ERD4) | chr4:16990173-16992888 FORWARD LENGTH=2716	1
miR472	ath-miR472-5p	AT4G26940	3	11.884	Cleavage	| Symbols: | Galactosyltransferase family protein | chr4:13529425-13532699 REVERSE LENGTH=2022	1
		AT1G42040	3	13.799	Cleavage	| Symbols: | transposable element gene | chr1:15705082-15705651 REVERSE LENGTH=570	1
		AT1G42070	3	12.46	Cleavage	| Symbols: | transposable element gene | chr1:15714408-15715882 REVERSE LENGTH=1475	1
		AT4G24340	3	11.154	Cleavage	| Symbols: | Phosphorylase superfamily protein | chr4:12607447-12609252 FORWARD LENGTH=1149	1
		AT4G07410	3	19.937	Cleavage	| Symbols: | Transducin family protein / WD-40 repeat family protein | chr4:4201249-4205224 REVERSE LENGTH=2752	1
		AT5G35416	3	15.63	Cleavage	| Symbols: | transposable element gene | chr5:13644789-13649513 REVERSE LENGTH=4725	1
		AT1G75180	3	8.674	Translation	| Symbols: | Erythronate-4-phosphate dehydrogenase family protein | chr1:28215836-28218330 REVERSE LENGTH=1543	1
miR824	ath-miR824-3p	AT3G08870	2.5	18.25	Cleavage	| Symbols: | Concanavalin A-like lectin protein kinase family protein | chr3:2700355-2702581 REVERSE LENGTH=2227	1
		AT3G12460	3	12.457	Translation	| Symbols: | Polynucleotidyl transferase, ribonuclease H-like superfamily protein | chr3:3954695-3955423 REVERSE LENGTH=729	1
miR825	ath-miR825	AT1G28002	3	14.492	Cleavage	| Symbols: | Pseudogene of AT5G27260; Homeodomain-like protein | chr1:9759212-9760165 FORWARD LENGTH=879	1
		AT1G36185	3	21.409	Cleavage	| Symbols: | transposable element gene | chr1:13560124-13564586 FORWARD LENGTH=4463	1
		AT3G47890	3	14.889	Translation	| Symbols: | Ubiquitin carboxyl-terminal hydrolase-related protein | chr3:17666927-17673530 REVERSE LENGTH=4952	1
		AT3G47910	3	18.497	Translation	| Symbols: | Ubiquitin carboxyl-terminal hydrolase-related protein | chr3:17674382-17681730 REVERSE LENGTH=5462	1
		AT2G41870	2.5	13.911	Cleavage	| Symbols: | Remorin family protein | chr2:17470866-17472936 REVERSE LENGTH=1495	1
		AT2G47030	3	20.772	Translation	| Symbols: VGDH1 | Plant invertase/pectin methylesterase inhibitor superfamily | chr2:19324233-19326397 REVERSE LENGTH=2078	1
miR827	ath-miR827	AT1G02860	0	12.308	Cleavage	| Symbols: NLA, BAH1 | SPX (SYG1/Pho81/XPR1) domain-containing protein | chr1:635144-637262 FORWARD LENGTH=1517	1
		AT4G00610	3	15.236	Cleavage	| Symbols: | DNA-binding storekeeper protein-related transcriptional regulator | chr4:256957-257943 REVERSE LENGTH=987	1
		AT2G10910	3	18.466	Translation	| Symbols: | transposable element gene | chr2:4296275-4300873 FORWARD LENGTH=4599	1
miR846	ath-miR846-3p	AT1G61230	0	7.665	Cleavage	| Symbols: | Mannose-binding lectin superfamily protein | chr1:22578951-22580781 FORWARD LENGTH=1518	1
		AT1G52110	1	13.666	Cleavage	| Symbols: | Mannose-binding lectin superfamily protein | chr1:19386789-19389740 REVERSE LENGTH=1848	1
		AT5G49850	1	18.747	Cleavage	| Symbols: | Mannose-binding lectin superfamily protein | chr5:20259908-20262585 REVERSE LENGTH=2006	1
		AT1G52130	1	17.696	Translation	| Symbols: | Mannose-binding lectin superfamily protein | chr1:19400619-19402363 REVERSE LENGTH=1452	1
		AT1G57570	1	13.679	Cleavage	| Symbols: | Mannose-binding lectin superfamily protein | chr1:21320938-21324637 FORWARD LENGTH=2306	2
		AT1G33790	1	11.176	Cleavage	| Symbols: | jacalin lectin family protein | chr1:12256664-12260605 FORWARD LENGTH=2536	1
		AT2G25980	1.5	13.632	Cleavage	| Symbols: | Mannose-binding lectin superfamily protein | chr2:11077488-11079918 REVERSE LENGTH=1627	1
		AT5G49870	1.5	18.281	Cleavage	| Symbols: | Mannose-binding lectin superfamily protein | chr5:20270192-20272548 REVERSE LENGTH=1961	1
		AT3G60730	3	11.585	Cleavage	| Symbols: | Plant invertase/pectin methylesterase inhibitor superfamily | chr3:22444890-22447273 FORWARD LENGTH=1672	1
		AT1G52060	2	17.607	Cleavage	| Symbols: | Mannose-binding lectin superfamily protein | chr1:19359039-19360675 REVERSE LENGTH=969	1
		AT1G52050	2	15.286	Translation	| Symbols: | Mannose-binding lectin superfamily protein | chr1:19354919-19356764 REVERSE LENGTH=1145	1
		AT1G52070	2	14.24	Cleavage	| Symbols: | Mannose-binding lectin superfamily protein | chr1:19364888-19366924 REVERSE LENGTH=1224	1
		AT5G28520	2	18.083	Cleavage	| Symbols: | Mannose-binding lectin superfamily protein | chr5:10493110-10494852 FORWARD LENGTH=1362	1
		AT1G60095	2	20.489	Translation	| Symbols: | Mannose-binding lectin superfamily protein | chr1:22160099-22162419 FORWARD LENGTH=1750	1
		AT1G60110	2	12.357	Cleavage	| Symbols: | Mannose-binding lectin superfamily protein | chr1:22168502-22170649 FORWARD LENGTH=1797	1
		AT5G38550	2	13.35	Translation	| Symbols: | Mannose-binding lectin superfamily protein | chr5:15432781-15435779 REVERSE LENGTH=2074	1
		AT3G26000	2.5	6.214	Cleavage	| Symbols: | Ribonuclease inhibitor | chr3:9506778-9509258 REVERSE LENGTH=2342	1
		AT1G60070	3	14.112	Cleavage	| Symbols: | Adaptor protein complex AP-1, gamma subunit | chr1:22142605-22149526 REVERSE LENGTH=3158	1
		AT1G52120	2.5	15.64	Translation	| Symbols: | Mannose-binding lectin superfamily protein | chr1:19396081-19398244 REVERSE LENGTH=1573	1
		AT5G37450	3	24.586	Cleavage	| Symbols: | Leucine-rich repeat protein kinase family protein | chr5:14852801-14857098 REVERSE LENGTH=2808	1
		AT1G33790	3	16.088	Cleavage	| Symbols: | jacalin lectin family protein | chr1:12256664-12260575 FORWARD LENGTH=1606	1
		AT4G27870	3	16.583	Cleavage	| Symbols: | Vacuolar iron transporter (VIT) family protein | chr4:13878923-13882882 FORWARD LENGTH=2549	1
		AT5G28696	3	22.822	Translation	| Symbols: | transposable element gene | chr5:10738453-10744395 REVERSE LENGTH=5943	1
		AT5G38540	3	9.969	Translation	| Symbols: | Mannose-binding lectin superfamily protein | chr5:15426810-15428710 REVERSE LENGTH=1488	1
		AT1G52040	3	11.623	Translation	| Symbols: MBP1, ATMBP | myrosinase-binding protein 1 | chr1:19350375-19352782 REVERSE LENGTH=1681	1
		AT1G60130	3	13.165	Translation	| Symbols: | Mannose-binding lectin superfamily protein | chr1:22174179-22176321 FORWARD LENGTH=1803	1
		AT4G10840	3	14.683	Translation	| Symbols: | Tetratricopeptide repeat (TPR)-like superfamily protein | chr4:6656516-6659265 FORWARD LENGTH=2160	1
		AT5G35950	3	11.746	Translation	| Symbols: | Mannose-binding lectin superfamily protein | chr5:14104943-14106764 FORWARD LENGTH=1335	1
		AT5G35940	3	13.371	Translation	| Symbols: | Mannose-binding lectin superfamily protein | chr5:14090825-14092977 FORWARD LENGTH=1504	1
miR848	ath-miR848	AT5G60490	3	11.63	Cleavage	| Symbols: FLA12 | FASCICLIN-like arabinogalactan-protein 12 | chr5:24325727-24326702 REVERSE LENGTH=976	1

## Sheet: miRNA target - Ath Zn treatment
miRNA family	miRNA Accession	Target Accession	Expectation	UPE (unpaired energy)	Inhibition	Target Description	Multiplicity	Citation
miR163	ath-miR163	AT1G66690	2	17.078	Cleavage	| Symbols: | S-adenosyl-L-methionine-dependent methyltransferases superfamily protein | chr1:24869554-24870850 REVERSE LENGTH=1114	1
		AT1G66700	2	12.412	Cleavage	| Symbols: PXMT1 | S-adenosyl-L-methionine-dependent methyltransferases superfamily protein | chr1:24873291-24874758 REVERSE LENGTH=1299	1
		AT1G66720	2.5	13.825	Cleavage	| Symbols: | S-adenosyl-L-methionine-dependent methyltransferases superfamily protein | chr1:24881180-24882480 FORWARD LENGTH=1115	1
		AT3G44870	3	13.036	Cleavage	| Symbols: | S-adenosyl-L-methionine-dependent methyltransferases superfamily protein | chr3:16382219-16383605 FORWARD LENGTH=1198	1
		AT3G44860	3	14.793	Cleavage	| Symbols: FAMT | farnesoic acid carboxyl-O-methyltransferase | chr3:16379633-16381070 FORWARD LENGTH=1234	1
		AT5G38100	1.5	8.666	Cleavage	| Symbols: | S-adenosyl-L-methionine-dependent methyltransferases superfamily protein | chr5:15199489-15201197 REVERSE LENGTH=1404	1
		ATCG00880	2.5	23.982	Cleavage	| Symbols: TRNL.2 | tRNA-Leu | chrC:94276-94356 REVERSE LENGTH=81	1
		ATCG01260	2.5	23.982	Cleavage	| Symbols: TRNL.4 | tRNA-Leu | chrC:144293-144373 FORWARD LENGTH=81	1
		AT1G15125	2	6.2	Cleavage	| Symbols: | S-adenosyl-L-methionine-dependent methyltransferases superfamily protein | chr1:5204625-5205912 FORWARD LENGTH=1056	1
		AT3G44840	2	9.012	Cleavage	| Symbols: | S-adenosyl-L-methionine-dependent methyltransferases superfamily protein | chr3:16372499-16373759 REVERSE LENGTH=1047	1
		AT5G35630	2.5	12.853	Cleavage	| Symbols: GS2, GLN2, ATGSL1 | glutamine synthetase 2 | chr5:13830429-13833451 FORWARD LENGTH=1829	1
		AT4G05635	2.5	8.22	Cleavage	| Symbols: | transposable element gene | chr4:2995427-2999908 FORWARD LENGTH=4482	1
		AT1G64840	3	17.462	Translation	| Symbols: | Protein of unknown function (DUF295) | chr1:24093558-24095399 FORWARD LENGTH=1637	1
		AT5G15810	2.5	22.574	Cleavage	| Symbols: | N2,N2-dimethylguanosine tRNA methyltransferase | chr5:5157798-5161358 FORWARD LENGTH=2313	1
		AT5G37990	3	18.268	Cleavage	| Symbols: | S-adenosyl-L-methionine-dependent methyltransferases superfamily protein | chr5:15133737-15135500 REVERSE LENGTH=1400	1
		AT1G54990	2.5	10.299	Translation	| Symbols: AXR4, RGR, RGR1 | alpha/beta-Hydrolases superfamily protein | chr1:20511519-20513681 FORWARD LENGTH=1660	1
		AT4G12120	3	14.049	Cleavage	| Symbols: SEC1B, ATSEC1B | Sec1/munc18-like (SM) proteins superfamily | chr4:7256538-7261180 REVERSE LENGTH=2404	1
		AT1G35990	2.5	20.739	Translation	| Symbols: | transposable element gene | chr1:13409752-13415069 REVERSE LENGTH=5318	1
		AT3G02320	3	19.812	Cleavage	| Symbols: | N2,N2-dimethylguanosine tRNA methyltransferase | chr3:469934-473717 FORWARD LENGTH=2158	1
		AT2G12420	3	7.373	Cleavage	| Symbols: | transposable element gene | chr2:5027376-5029321 REVERSE LENGTH=1946	1
		AT2G13440	3	12.802	Translation	| Symbols: | glucose-inhibited division family A protein | chr2:5593060-5598296 REVERSE LENGTH=2382	1
		AT2G13460	3	19.56	Translation	| Symbols: | transposable element gene | chr2:5600306-5605593 REVERSE LENGTH=5288	1
		AT1G17000	2.5	22.724	Cleavage	| Symbols: ATTPS3, TPS3 | trehalose-phosphatase/synthase 3 | chr1:5812728-5816662 FORWARD LENGTH=2352	1
		AT1G64030	3	20.995	Translation	| Symbols: ATSRP3, SRP3 | serpin 3 | chr1:23752873-23754348 REVERSE LENGTH=1158	1
miR167	ath-miR167a-5p	AT5G41300	3	19.68	Cleavage	| Symbols: | Receptor-like protein kinase-related family protein | chr5:16515004-16516102 FORWARD LENGTH=864	1
		AT3G61310	3	23.878	Cleavage	| Symbols: | AT hook motif DNA-binding family protein | chr3:22690596-22692834 REVERSE LENGTH=1657	1
		AT3G06868	3	21.201	Translation	| Symbols: | unknown protein; FUNCTIONS IN: molecular_function unknown; INVOLVED IN: biological_process unknown; LOCATED IN: cellular_component unknown; BEST Arabidopsis thaliana protein match is: unknown protein (TAIR:AT5G49100.1); Has 30201 Blast hits to 17322 proteins in 780 species: Archae - 12; Bacteria - 1396; Metazoa - 17338; Fungi - 3422; Plants - 5037; Viruses - 0; Other Eukaryotes - 299…	1
		AT1G02800	3	19.889	Translation	| Symbols: ATCEL2, CEL2 | cellulase 2 | chr1:613216-616191 REVERSE LENGTH=1764	1
		AT5G19950	3	19.223	Cleavage	| Symbols: | Domain of unknown function (DUF1767) | chr5:6740777-6743773 REVERSE LENGTH=1789	1
		AT5G37020	3			| Symbols: ARF8| auxin response factor 8		Wu MF, Tian Q, Reed JW (2006). Development 133(21):4211-8
		AT1G30330				| Symbols: ARF6| auxin response factor 6		Wu MF, Tian Q, Reed JW (2006). Development 133(21):4211-8
		AT1G51760				| Symbols: IAR3| IAA-Ala resistant 3, IAA-amino acid conjugate hydrolase		Kinoshita N, Wang H, Kasahara H, et al. (2012). Plant Cell 24(9):3590-602
	ath-miR167b	AT5G41300	3	19.68	Cleavage	| Symbols: | Receptor-like protein kinase-related family protein | chr5:16515004-16516102 FORWARD LENGTH=864	1
		AT3G61310	3	23.878	Cleavage	| Symbols: | AT hook motif DNA-binding family protein | chr3:22690596-22692834 REVERSE LENGTH=1657	1
		AT3G06868	3	21.201	Translation	| Symbols: | unknown protein; FUNCTIONS IN: molecular_function unknown; INVOLVED IN: biological_process unknown; LOCATED IN: cellular_component unknown; BEST Arabidopsis thaliana protein match is: unknown protein (TAIR:AT5G49100.1); Has 30201 Blast hits to 17322 proteins in 780 species: Archae - 12; Bacteria - 1396; Metazoa - 17338; Fungi - 3422; Plants - 5037; Viruses - 0; Other Eukaryotes - 299…	1
		AT1G02800	3	19.889	Translation	| Symbols: ATCEL2, CEL2 | cellulase 2 | chr1:613216-616191 REVERSE LENGTH=1764	1
		AT5G19950	3	19.223	Cleavage	| Symbols: | Domain of unknown function (DUF1767) | chr5:6740777-6743773 REVERSE LENGTH=1789	1
		AT5G37020	3			| Symbols: ARF8| auxin response factor 8		Wu MF, Tian Q, Reed JW (2006). Development 133(21):4211-8
		AT1G30330				| Symbols: ARF6| auxin response factor 6		Wu MF, Tian Q, Reed JW (2006). Development 133(21):4211-8
		AT1G51760				| Symbols: IAR3| IAA-Ala resistant 3, IAA-amino acid conjugate hydrolase subfamily		Kinoshita N, Wang H, Kasahara H, et al. (2012). Plant Cell 24(9):3590-602
	ath-miR167d	AT3G61310	3	23.878	Cleavage	| Symbols: | AT hook motif DNA-binding family protein | chr3:22690596-22692834 REVERSE LENGTH=1657	1
		AT5G41300	3	19.68	Cleavage	| Symbols: | Receptor-like protein kinase-related family protein | chr5:16515004-16516102 FORWARD LENGTH=864	1
		AT3G06868	3	21.201	Translation	| Symbols: | unknown protein; FUNCTIONS IN: molecular_function unknown; INVOLVED IN: biological_process unknown; LOCATED IN: cellular_component unknown; BEST Arabidopsis thaliana protein match is: unknown protein (TAIR:AT5G49100.1); Has 30201 Blast hits to 17322 proteins in 780 species: Archae - 12; Bacteria - 1396; Metazoa - 17338; Fungi - 3422; Plants - 5037; Viruses - 0; Other Eukaryotes - 299…	1
		AT1G02800	3	19.889	Translation	| Symbols: ATCEL2, CEL2 | cellulase 2 | chr1:613216-616191 REVERSE LENGTH=1764	1
		AT5G19950	3	19.223	Cleavage	| Symbols: | Domain of unknown function (DUF1767) | chr5:6740777-6743773 REVERSE LENGTH=1789	1
miR398	ath-miR398a-5p	AT3G45100	3	17.215	Translation	| Symbols: SETH2 | UDP-Glycosyltransferase superfamily protein | chr3:16504460-16507404 FORWARD LENGTH=1827	1
		AT3G48080	3	19.28	Translation	| Symbols: | alpha/beta-Hydrolases superfamily protein | chr3:17752938-17755190 REVERSE LENGTH=2101	1
		AT5G06120	3	21.904	Cleavage	| Symbols: | ARM repeat superfamily protein | chr5:1844078-1852601 FORWARD LENGTH=3368	1
miR822	ath-miR822-5p	AT5G02350	0.5	18.707	Cleavage	| Symbols: | Cysteine/Histidine-rich C1 domain family protein | chr5:495311-497266 REVERSE LENGTH=1956	1
		AT5G02330	0.5	15.659	Cleavage	| Symbols: | Cysteine/Histidine-rich C1 domain family protein | chr5:487272-489242 REVERSE LENGTH=1971	1
		AT2G13900	0.5	16.436	Cleavage	| Symbols: | Cysteine/Histidine-rich C1 domain family protein | chr2:5833044-5835209 FORWARD LENGTH=2166	1
		AT2G02620	2	15.791	Cleavage	| Symbols: | Cysteine/Histidine-rich C1 domain family protein | chr2:717256-719380 FORWARD LENGTH=2125	1
		AT1G66450	2	9.444	Translation	| Symbols: | Cysteine/Histidine-rich C1 domain family protein | chr1:24786200-24788302 FORWARD LENGTH=2103	1
		AT1G66440	2	10.706	Translation	| Symbols: | Cysteine/Histidine-rich C1 domain family protein | chr1:24782171-24784351 FORWARD LENGTH=2181	1
		AT1G44020	2	9.524	Translation	| Symbols: | Cysteine/Histidine-rich C1 domain family protein | chr1:16716112-16718656 REVERSE LENGTH=2314	1
		AT4G13130	2.5	12.882	Translation	| Symbols: | Cysteine/Histidine-rich C1 domain family protein | chr4:7647389-7649831 FORWARD LENGTH=2443	1
		AT3G26250	3	14.71	Translation	| Symbols: | Cysteine/Histidine-rich C1 domain family protein | chr3:9611696-9613168 REVERSE LENGTH=1473	1
		AT1G62030	3	9.688	Translation	| Symbols: | Cysteine/Histidine-rich C1 domain family protein | chr1:22924250-22926598 REVERSE LENGTH=2349	1
		AT3G26240	3	15.75	Translation	| Symbols: | Cysteine/Histidine-rich C1 domain family protein | chr3:9603889-9607192 REVERSE LENGTH=3304	1
miR827	ath-miR827	AT1G02860	0	12.308	Cleavage	| Symbols: NLA, BAH1 | SPX (SYG1/Pho81/XPR1) domain-containing protein | chr1:635144-637262 FORWARD LENGTH=1517	1
		AT4G00610	3	15.236	Cleavage	| Symbols: | DNA-binding storekeeper protein-related transcriptional regulator | chr4:256957-257943 REVERSE LENGTH=987	1
		AT2G10910	3	18.466	Translation	| Symbols: | transposable element gene | chr2:4296275-4300873 FORWARD LENGTH=4599	1
miR850	ath-miR850	AT3G28007	3	11.891	Cleavage	| Symbols: SWEET4, AtSWEET4 | Nodulin MtN3 family protein | chr3:10408092-10409745 REVERSE LENGTH=1019	1
		AT2G43240	3	11.216	Cleavage	| Symbols: | Nucleotide-sugar transporter family protein | chr2:17970859-17975867 REVERSE LENGTH=1847	1
