# Supplementary material for: Comparative analysis identifies micro‐RNA associated with nutrient homeostasis, development and stress response in Arabidopsis thaliana upon high Zn and metal hyperaccumulator Arabidopsis halleri
Source: Physiol Plant. 2021 Jul 5;173(3):920–34. doi: 10.1111/ppl.13488 (PMC8597110; doi:10.1111/ppl.13488)
Supplement: Supplementary file 4 — DATA S4 List of clusters from the functional enrichment analysis. [file PPL-173-920-s004.xlsx]

## Sheet: target clusters Aha vs Ath
Annotation Cluster 1	Enrichment Score: 18.784088892292992
Category	Term	Count	%	PValue	Genes	List Total	Pop Hits	Pop Total	Fold Enrichment	Bonferroni	Benjamini	FDR
PFAM	PF01419:Jacalin-like lectin domain	19	5.24862	9.59877e-23	AT1G60130, AT1G57570, AT5G49850, AT1G33790, AT1G60110, AT1G61230, AT5G49870, AT5G35950, AT5G35940, AT1G52110, AT1G52130, AT1G52120, AT1G52040, AT5G28520, AT5G38550, AT1G52060, AT2G25980, AT1G52050, AT1G52070	267	46	20779	32.1447	2.16932e-20	2.16932e-20	2.09253e-20
INTERPRO	IPR001229:Mannose-binding lectin	19	5.24862	1.82101e-22	AT1G60130, AT1G57570, AT5G49850, AT1G33790, AT1G60110, AT1G61230, AT5G49870, AT5G35950, AT5G35940, AT1G52110, AT1G52130, AT1G52120, AT1G52040, AT5G28520, AT5G38550, AT1G52060, AT2G25980, AT1G52050, AT1G52070	279	48	22105	31.3616	7.13835e-20	7.13835e-20	6.97445e-20
SMART	SM00915:SM00915	19	5.24862	3.62196e-22	AT1G60130, AT1G57570, AT5G49850, AT1G33790, AT1G60110, AT1G61230, AT5G49870, AT5G35950, AT5G35940, AT1G52110, AT1G52130, AT1G52120, AT1G52040, AT5G28520, AT5G38550, AT1G52060, AT2G25980, AT1G52050, AT1G52070	119	47	8423	28.6138	2.86135e-20	2.86135e-20	2.86135e-20
UP_KEYWORDS	Lectin	22	6.07735	1.13874e-16	AT1G60130, AT1G57570, AT5G49850, AT3G08870, AT1G33790, AT1G60110, AT3G59740, AT1G61230, AT5G49870, AT5G01090, AT5G35950, AT5G35940, AT1G52110, AT1G52130, AT1G52120, AT1G52040, AT5G28520, AT5G38550, AT1G52060, AT2G25980, AT1G52050, AT1G52070	294	162	26542	12.2601	1.90958e-14	1.95863e-14	1.82198e-14
GOTERM_MF_DIRECT	GO:0030246~carbohydrate binding	24	6.62983	1.66594e-13	AT1G60130, AT1G60095, AT1G57570, AT5G49850, AT3G08870, AT1G33790, AT1G60110, AT3G59740, AT1G61230, AT5G49870, AT5G01090, AT5G35950, AT5G35940, AT1G52110, AT1G52130, AT1G52120, AT1G52040, AT5G28520, AT5G38550, AT5G38540, AT1G52060, AT2G25980, AT1G52050, AT1G52070	234	251	18171	7.42507	3.26623e-11	3.26524e-11	3.13197e-11
Annotation Cluster 2	Enrichment Score: 7.25203370448323
Category	Term	Count	%	PValue	Genes	List Total	Pop Hits	Pop Total	Fold Enrichment	Bonferroni	Benjamini	FDR
INTERPRO	IPR004333:Transcription factor, SBP-box	11	3.03867	6.26662e-16	AT1G69170, AT3G57920, AT3G15270, AT2G33810, AT1G27370, AT5G50570, AT1G27360, AT5G50670, AT2G42200, AT1G53160, AT5G43270	279	16	22105	54.4702	2.61124e-13	1.22826e-13	1.20006e-13
PFAM	PF03110:SBP domain	11	3.03867	7.41909e-16	AT1G69170, AT3G57920, AT3G15270, AT2G33810, AT1G27370, AT5G50570, AT1G27360, AT5G50670, AT2G42200, AT1G53160, AT5G43270	267	16	20779	53.504	1.75637e-13	8.38358e-14	8.08681e-14
UP_SEQ_FEATURE	zinc finger region:SBP-type	11	3.03867	1.22469e-14	AT1G69170, AT3G57920, AT3G15270, AT2G33810, AT1G27370, AT5G50570, AT1G27360, AT5G50670, AT2G42200, AT1G53160, AT5G43270	142	17	8938	40.7283	4.37206e-12	4.39664e-12	4.1272e-12
UP_SEQ_FEATURE	short sequence motif:Bipartite nuclear localization signal	11	3.03867	6.57498e-11	AT1G69170, AT3G57920, AT3G15270, AT2G33810, AT1G27370, AT5G50570, AT1G27360, AT5G50670, AT2G42200, AT1G53160, AT5G43270	142	34	8938	20.3641	2.35384e-08	5.90105e-09	5.53942e-09
UP_SEQ_FEATURE	metal ion-binding site:Zinc 1	11	3.03867	1.10635e-08	AT1G69170, AT3G57920, AT3G15270, AT2G33810, AT1G27370, AT5G50570, AT1G27360, AT5G50670, AT2G42200, AT1G53160, AT5G43270	142	55	8938	12.5887	3.96072e-06	4.15875e-07	3.9039e-07
UP_SEQ_FEATURE	metal ion-binding site:Zinc 2	11	3.03867	2.39759e-07	AT1G69170, AT3G57920, AT3G15270, AT2G33810, AT1G27370, AT5G50570, AT1G27360, AT5G50670, AT2G42200, AT1G53160, AT5G43270	142	75	8938	9.23174	8.58301e-05	4.78186e-06	4.48882e-06
GOTERM_BP_DIRECT	GO:0048653~anther development	6	1.65746	9.29504e-06	AT3G57920, AT2G02850, AT5G50570, AT5G50670, AT2G42200, AT5G43270	209	26	18499	20.4258	0.00368335	0.000615022	0.000594882
GOTERM_MF_DIRECT	GO:0046872~metal ion binding	38	10.4972	0.000338641	AT3G57920, AT4G29900, AT2G28190, AT1G27370, AT2G36690, AT3G47910, AT2G44790, AT1G69170, AT4G15530, AT3G15640, AT2G02850, AT5G50570, AT5G50670, AT3G47890, AT2G46590, AT3G07270, AT4G25310, AT2G33810, AT1G27360, AT3G57330, AT4G21990, AT5G43270, AT5G58760, AT3G15270, AT5G56200, AT1G01040, AT1G48410, AT4G20400, AT2G22950, AT5G04240, AT3G16560, AT2G43710, AT2G42200, AT3G47120, AT1G53160, AT1G79470, AT3…	234	1606	18171	1.83739	0.0642293	0.00948194	0.00909492
UP_SEQ_FEATURE	compositionally biased region:Ser-rich	11	3.03867	0.00146909	AT1G69170, AT3G16560, AT1G27370, AT5G50570, AT1G27360, AT5G50670, AT1G30210, AT2G42200, AT2G46590, AT4G21990, AT5G43270	142	205	8938	3.37746	0.409225	0.0210961	0.0198033
UP_KEYWORDS	Zinc	27	7.45856	0.00203903	AT3G57920, AT5G18100, AT5G22000, AT2G28190, AT1G27370, AT3G61740, AT1G69170, AT3G15640, AT5G50570, AT5G50670, AT2G46590, AT3G07270, AT1G02860, AT3G04380, AT2G33810, AT1G27360, AT5G43270, AT5G58760, AT3G15270, AT5G04240, AT2G21840, AT2G42200, AT3G47120, AT1G53160, AT3G13810, AT4G36860, AT1G08830	294	1274	26542	1.91329	0.296067	0.0389682	0.0362495
UP_KEYWORDS	Metal-binding	47	12.9834	0.00619342	AT3G57920, AT5G18100, AT5G22000, AT4G29900, AT2G28190, AT1G27370, AT2G36690, AT3G61740, AT2G30210, AT2G44790, AT1G69170, AT4G15530, AT3G15640, AT2G02850, AT5G50570, AT5G50670, AT2G46590, AT3G07270, AT3G26190, AT1G02860, AT4G25310, AT3G04380, AT2G33810, AT1G27360, AT3G57330, AT4G21990, AT5G43270, AT1G12520, AT5G07130, AT5G05390, AT5G58760, AT3G15270, AT1G01040, AT1G48410, AT4G20400, AT2G22950, AT5…	294	2868	26542	1.47947	0.656504	0.0968426	0.0900861
UP_KEYWORDS	Zinc-finger	19	5.24862	0.0163016	AT3G57920, AT5G22000, AT2G33810, AT1G27370, AT1G27360, AT3G61740, AT5G43270, AT1G69170, AT5G58760, AT3G15270, AT5G04240, AT5G50570, AT5G50670, AT2G42200, AT2G46590, AT3G47120, AT1G53160, AT3G13810, AT1G02860	294	935	26542	1.83454	0.940809	0.175242	0.163016
Annotation Cluster 3	Enrichment Score: 7.198147696188801
Category	Term	Count	%	PValue	Genes	List Total	Pop Hits	Pop Total	Fold Enrichment	Bonferroni	Benjamini	FDR
PFAM	PF12854:PPR repeat	20	5.52486	1.30355e-13	AT5G41170, AT1G63400, AT1G64583, AT1G06580, AT1G63130, AT1G62670, AT3G22470, AT1G63330, AT1G62590, AT1G63150, AT5G46680, AT1G63070, AT1G63080, AT5G39710, AT1G62720, AT1G62930, AT4G19440, AT3G16710, AT1G09820, AT1G62910	267	155	20779	10.0418	2.94569e-11	9.82009e-12	9.47248e-12
UP_SEQ_FEATURE	repeat:PPR 12	24	6.62983	5.72388e-12	AT5G41170, AT1G63400, AT1G06580, AT1G63130, AT3G03580, AT1G62670, AT3G22470, AT1G63330, AT5G16640, AT4G17915, AT1G64580, AT1G62590, AT1G63150, AT5G46680, AT1G63070, AT1G63080, AT5G39710, AT1G62720, AT1G62930, AT4G19440, AT3G16710, AT1G22960, AT1G09820, AT1G62910	142	250	8938	6.04259	2.04914e-09	1.02744e-09	9.64474e-10
INTERPRO	IPR011990:Tetratricopeptide-like helical	31	8.56354	1.66133e-11	AT1G63400, AT1G62670, AT3G03580, AT5G16640, AT1G62590, AT1G63080, AT3G47910, AT5G39710, AT4G10840, AT3G47890, AT1G62914, AT1G62930, AT3G16710, AT1G62910, AT5G41170, AT1G64583, AT1G06580, AT1G63130, AT3G22470, AT1G63330, AT2G20710, AT1G64580, AT1G63150, AT5G46680, AT1G63070, AT1G01320, AT1G50990, AT1G62720, AT4G19440, AT1G22960, AT1G09820	279	549	22105	4.47379	6.5124e-09	2.1708e-09	2.12096e-09
PFAM	PF13041:PPR repeat family	27	7.45856	3.57023e-11	AT1G63400, AT1G62670, AT3G03580, AT5G16640, AT1G62590, AT1G77405, AT1G63080, AT5G39710, AT1G62914, AT1G62930, AT3G16710, AT1G62910, AT5G41170, AT1G64583, AT1G06580, AT1G63130, AT3G22470, AT1G63330, AT2G20710, AT1G64580, AT1G63150, AT5G46680, AT1G63070, AT1G62720, AT4G19440, AT1G22960, AT1G09820	267	419	20779	5.01491	8.06873e-09	2.01718e-09	1.94578e-09
UP_SEQ_FEATURE	repeat:PPR 11	24	6.62983	6.32978e-11	AT5G41170, AT1G63400, AT1G06580, AT1G63130, AT3G03580, AT1G62670, AT3G22470, AT1G63330, AT5G16640, AT4G17915, AT1G64580, AT1G62590, AT1G63150, AT5G46680, AT1G63070, AT1G63080, AT5G39710, AT1G62720, AT1G62930, AT4G19440, AT3G16710, AT1G22960, AT1G09820, AT1G62910	142	281	8938	5.37597	2.26606e-08	5.90105e-09	5.53942e-09
INTERPRO	IPR002885:Pentatricopeptide repeat	27	7.45856	2.94415e-10	AT1G63400, AT1G62670, AT3G03580, AT5G16640, AT1G62590, AT1G77405, AT1G63080, AT5G39710, AT1G62914, AT1G62930, AT3G16710, AT1G62910, AT5G41170, AT1G64583, AT1G06580, AT1G63130, AT3G22470, AT1G63330, AT2G20710, AT1G64580, AT1G63150, AT5G46680, AT1G63070, AT1G62720, AT4G19440, AT1G22960, AT1G09820	279	469	22105	4.56118	1.15411e-07	2.30822e-08	2.25522e-08
UP_SEQ_FEATURE	repeat:PPR 10	24	6.62983	2.19843e-09	AT5G41170, AT1G63400, AT1G06580, AT1G63130, AT3G03580, AT1G62670, AT3G22470, AT1G63330, AT5G16640, AT4G17915, AT1G64580, AT1G62590, AT1G63150, AT5G46680, AT1G63070, AT1G63080, AT5G39710, AT1G62720, AT1G62930, AT4G19440, AT3G16710, AT1G22960, AT1G09820, AT1G62910	142	336	8938	4.49598	7.87038e-07	1.57847e-07	1.48174e-07
UP_SEQ_FEATURE	repeat:PPR 13	19	5.24862	4.74765e-09	AT5G41170, AT1G63400, AT1G63130, AT3G03580, AT1G62670, AT3G22470, AT1G63330, AT5G16640, AT1G64580, AT1G62590, AT1G63150, AT1G63070, AT1G63080, AT5G39710, AT1G62930, AT4G19440, AT3G16710, AT1G22960, AT1G62910	142	211	8938	5.66791	1.69966e-06	2.75754e-07	2.58855e-07
UP_SEQ_FEATURE	repeat:PPR 7	26	7.18232	5.37681e-09	AT1G63400, AT1G62670, AT3G03580, AT5G16640, AT4G17915, AT1G62590, AT1G77405, AT1G63080, AT5G39710, AT1G62930, AT3G16710, AT1G62910, AT5G41170, AT1G06580, AT1G63130, AT3G22470, AT1G63330, AT2G20710, AT1G64580, AT1G63150, AT5G46680, AT1G63070, AT1G62720, AT4G19440, AT1G22960, AT1G09820	142	414	8938	3.95298	1.9249e-06	2.75754e-07	2.58855e-07
UP_SEQ_FEATURE	repeat:PPR 6	26	7.18232	9.59589e-09	AT1G63400, AT1G62670, AT3G03580, AT5G16640, AT4G17915, AT1G62590, AT1G77405, AT1G63080, AT5G39710, AT1G62930, AT3G16710, AT1G62910, AT5G41170, AT1G06580, AT1G63130, AT3G22470, AT1G63330, AT2G20710, AT1G64580, AT1G63150, AT5G46680, AT1G63070, AT1G62720, AT4G19440, AT1G22960, AT1G09820	142	426	8938	3.84163	3.43532e-06	4.15875e-07	3.9039e-07
UP_SEQ_FEATURE	repeat:PPR 5	26	7.18232	1.15843e-08	AT1G63400, AT1G62670, AT3G03580, AT5G16640, AT4G17915, AT1G62590, AT1G77405, AT1G63080, AT5G39710, AT1G62930, AT3G16710, AT1G62910, AT5G41170, AT1G06580, AT1G63130, AT3G22470, AT1G63330, AT2G20710, AT1G64580, AT1G63150, AT5G46680, AT1G63070, AT1G62720, AT4G19440, AT1G22960, AT1G09820	142	430	8938	3.8059	4.14716e-06	4.15875e-07	3.9039e-07
UP_SEQ_FEATURE	repeat:PPR 8	25	6.90608	1.35267e-08	AT1G63400, AT1G62670, AT3G03580, AT5G16640, AT4G17915, AT1G62590, AT1G63080, AT5G39710, AT1G62930, AT3G16710, AT1G62910, AT5G41170, AT1G06580, AT1G63130, AT3G22470, AT1G63330, AT2G20710, AT1G64580, AT1G63150, AT5G46680, AT1G63070, AT1G62720, AT4G19440, AT1G22960, AT1G09820	142	401	8938	3.92417	4.84256e-06	4.37122e-07	4.10335e-07
UP_SEQ_FEATURE	repeat:PPR 4	26	7.18232	1.46113e-08	AT1G63400, AT1G62670, AT3G03580, AT5G16640, AT4G17915, AT1G62590, AT1G77405, AT1G63080, AT5G39710, AT1G62930, AT3G16710, AT1G62910, AT5G41170, AT1G06580, AT1G63130, AT3G22470, AT1G63330, AT2G20710, AT1G64580, AT1G63150, AT5G46680, AT1G63070, AT1G62720, AT4G19440, AT1G22960, AT1G09820	142	435	8938	3.76215	5.23084e-06	4.37122e-07	4.10335e-07
UP_SEQ_FEATURE	repeat:PPR 3	26	7.18232	1.67666e-08	AT1G63400, AT1G62670, AT3G03580, AT5G16640, AT4G17915, AT1G62590, AT1G77405, AT1G63080, AT5G39710, AT1G62930, AT3G16710, AT1G62910, AT5G41170, AT1G06580, AT1G63130, AT3G22470, AT1G63330, AT2G20710, AT1G64580, AT1G63150, AT5G46680, AT1G63070, AT1G62720, AT4G19440, AT1G22960, AT1G09820	142	438	8938	3.73638	6.00244e-06	4.58525e-07	4.30426e-07
UP_SEQ_FEATURE	repeat:PPR 9	24	6.62983	1.78812e-08	AT5G41170, AT1G63400, AT1G06580, AT1G63130, AT3G03580, AT1G62670, AT3G22470, AT1G63330, AT5G16640, AT4G17915, AT1G64580, AT1G62590, AT1G63150, AT5G46680, AT1G63070, AT1G63080, AT5G39710, AT1G62720, AT1G62930, AT4G19440, AT3G16710, AT1G22960, AT1G09820, AT1G62910	142	375	8938	4.02839	6.40145e-06	4.58525e-07	4.30426e-07
UP_SEQ_FEATURE	repeat:PPR 1	26	7.18232	2.10299e-08	AT1G63400, AT1G62670, AT3G03580, AT5G16640, AT4G17915, AT1G62590, AT1G77405, AT1G63080, AT5G39710, AT1G62930, AT3G16710, AT1G62910, AT5G41170, AT1G06580, AT1G63130, AT3G22470, AT1G63330, AT2G20710, AT1G64580, AT1G63150, AT5G46680, AT1G63070, AT1G62720, AT4G19440, AT1G22960, AT1G09820	142	443	8938	3.69421	7.52867e-06	4.71858e-07	4.42942e-07
UP_SEQ_FEATURE	repeat:PPR 2	26	7.18232	2.10299e-08	AT1G63400, AT1G62670, AT3G03580, AT5G16640, AT4G17915, AT1G62590, AT1G77405, AT1G63080, AT5G39710, AT1G62930, AT3G16710, AT1G62910, AT5G41170, AT1G06580, AT1G63130, AT3G22470, AT1G63330, AT2G20710, AT1G64580, AT1G63150, AT5G46680, AT1G63070, AT1G62720, AT4G19440, AT1G22960, AT1G09820	142	443	8938	3.69421	7.52867e-06	4.71858e-07	4.42942e-07
UP_SEQ_FEATURE	repeat:PPR 14	16	4.41989	1.08785e-07	AT5G41170, AT1G63400, AT1G63130, AT3G03580, AT1G62670, AT3G22470, AT1G63330, AT1G62590, AT1G63150, AT1G63070, AT1G63080, AT5G39710, AT1G62930, AT4G19440, AT1G22960, AT1G62910	142	177	8938	5.68982	3.89442e-05	2.29728e-06	2.1565e-06
UP_SEQ_FEATURE	repeat:PPR 15	14	3.8674	5.74868e-07	AT1G63400, AT1G63130, AT3G03580, AT1G62670, AT3G22470, AT1G63330, AT1G62590, AT1G63150, AT1G63080, AT5G39710, AT1G62930, AT4G19440, AT1G22960, AT1G62910	142	149	8938	5.91417	0.000205782	1.0862e-05	1.01963e-05
UP_SEQ_FEATURE	transit peptide:Mitochondrion	11	3.03867	0.0227674	AT5G41170, AT1G63130, AT3G22470, AT1G62670, AT5G16640, AT2G20710, AT5G23250, AT3G16710, AT1G22960, AT1G63070, AT1G63080	142	306	8938	2.26268	0.999737	0.272449	0.255753
PFAM	PF01535:PPR repeat	11	3.03867	0.0396345	AT1G63130, AT3G03580, AT3G22470, AT2G20710, AT1G64580, AT5G46680, AT1G77405, AT4G19440, AT1G22960, AT1G09820, AT1G63080	267	411	20779	2.08288	0.999893	0.526905	0.508254
UP_SEQ_FEATURE	repeat:PPR 16	6	1.65746	0.0398141	AT3G03580, AT1G62670, AT1G62590, AT1G63150, AT4G19440, AT1G62910	142	119	8938	3.17363	1	0.348616	0.327252
UP_KEYWORDS	Mitochondrion	16	4.41989	0.0616548	AT5G41170, AT1G64583, AT1G63130, AT1G62670, AT3G22470, AT5G16640, AT2G20710, AT5G23250, AT4G23660, AT1G63070, AT1G63080, AT5G35630, AT3G15640, AT1G62914, AT3G16710, AT1G22960	294	872	26542	1.65649	0.999982	0.482029	0.448399
GOTERM_CC_DIRECT	GO:0005739~mitochondrion	47	12.9834	0.0940025	AT5G43780, AT1G63400, AT5G19950, AT1G62670, AT3G03580, AT5G16640, AT1G17000, AT5G23250, AT5G27395, AT1G62590, AT1G77405, AT5G15810, AT1G63080, AT5G35630, AT3G15640, AT5G39710, AT5G51220, AT4G12080, AT1G78130, AT1G62914, AT1G62930, AT1G75180, AT3G16710, AT1G62910, AT5G41170, AT1G36078, AT1G57570, AT1G64583, AT1G06580, AT1G63130, AT3G22470, AT1G63330, AT2G20710, AT1G64580, AT1G63150, AT5G46680, AT3…	281	3406	25147	1.2349	0.999886	1	1
Annotation Cluster 4	Enrichment Score: 5.716225066870758
Category	Term	Count	%	PValue	Genes	List Total	Pop Hits	Pop Total	Fold Enrichment	Bonferroni	Benjamini	FDR
INTERPRO	IPR005299:SAM dependent carboxyl methyltransferase	9	2.48619	2.35627e-10	AT1G66700, AT1G15125, AT1G66720, AT3G44840, AT3G44870, AT3G44860, AT5G38100, AT1G66690, AT5G37990	279	23	22105	31.0028	9.23659e-08	2.30822e-08	2.25522e-08
PFAM	PF03492:SAM dependent carboxyl methyltransferase	9	2.48619	2.6958e-10	AT1G66700, AT1G15125, AT1G66720, AT3G44840, AT3G44870, AT3G44860, AT5G38100, AT1G66690, AT5G37990	267	23	20779	30.4529	6.09252e-08	1.2185e-08	1.17537e-08
UP_KEYWORDS	Methyltransferase	14	3.8674	5.03108e-05	AT1G66700, AT1G15125, AT1G66720, AT3G04380, AT3G61740, AT1G66690, AT3G02320, AT5G15810, AT1G26850, AT3G44840, AT3G44870, AT3G44860, AT5G38100, AT5G37990	294	313	26542	4.03803	0.00861635	0.00144224	0.00134162
GOTERM_MF_DIRECT	GO:0008757~S-adenosylmethionine-dependent methyltransferase activity	9	2.48619	0.000118	AT1G66700, AT1G15125, AT1G26850, AT1G66720, AT3G44840, AT3G44870, AT3G44860, AT1G66690, AT5G37990	234	115	18171	6.07726	0.022864	0.0046256	0.0044368
GOTERM_MF_DIRECT	GO:0008168~methyltransferase activity	10	2.76243	0.00019637	AT1G66700, AT1G15125, AT1G26850, AT1G66720, AT3G44840, AT3G44870, AT5G38100, AT3G61740, AT1G66690, AT5G37990	234	157	18171	4.9461	0.0377608	0.00641474	0.00615291
GOTERM_BP_DIRECT	GO:0032259~methylation	10	2.76243	0.000680954	AT1G66700, AT1G15125, AT1G26850, AT1G66720, AT3G44840, AT3G44870, AT3G44860, AT5G38100, AT3G61740, AT1G66690	209	212	18499	4.17509	0.236949	0.0225282	0.0217905
Annotation Cluster 5	Enrichment Score: 5.689390639424445
Category	Term	Count	%	PValue	Genes	List Total	Pop Hits	Pop Total	Fold Enrichment	Bonferroni	Benjamini	FDR
GOTERM_BP_DIRECT	GO:0006355~regulation of transcription, DNA-templated	54	14.9171	1.27949e-08	AT3G57920, AT2G34710, AT1G27370, AT3G61740, AT2G38470, AT2G37260, AT1G69170, AT4G17950, AT5G50670, AT4G34410, AT2G45160, AT3G12730, AT1G30490, AT5G25220, AT3G61310, AT1G30210, AT1G30330, AT5G43270, AT2G32460, AT4G00150, AT2G45850, AT2G26950, AT3G60460, AT1G48410, AT1G53160, AT2G03070, AT3G23690, AT4G26930, AT4G18390, AT3G57300, AT1G29010, AT3G60630, AT2G34010, AT3G10490, AT1G53230, AT5G50570, AT4…	209	2119	18499	2.25561	5.07958e-06	5.07959e-06	4.91326e-06
GOTERM_BP_DIRECT	GO:0006351~transcription, DNA-templated	49	13.5359	4.47659e-08	AT3G57920, AT2G34710, AT1G27370, AT2G38470, AT2G37260, AT1G69170, AT4G17950, AT5G50670, AT4G34410, AT2G45160, AT3G12730, AT1G30490, AT3G61310, AT1G30210, AT1G30330, AT5G43270, AT4G00150, AT2G45850, AT2G26950, AT1G48410, AT1G53160, AT2G03070, AT3G23690, AT4G18390, AT3G57300, AT1G29010, AT3G60630, AT2G34010, AT3G10490, AT1G53230, AT5G50570, AT4G12080, AT2G46590, AT1G31280, AT4G00610, AT2G33810, AT1…	209	1886	18499	2.29962	1.77719e-05	8.88604e-06	8.59506e-06
UP_KEYWORDS	Transcription regulation	49	13.5359	8.83201e-08	AT3G57920, AT2G34710, AT1G27370, AT2G38470, AT2G37260, AT1G69170, AT4G17950, AT5G50670, AT4G34410, AT2G45160, AT3G12730, AT1G30490, AT3G61310, AT1G30210, AT1G30330, AT5G43270, AT4G00150, AT2G45850, AT2G26950, AT1G48410, AT1G53160, AT2G03070, AT3G23690, AT4G18390, AT3G57300, AT1G29010, AT3G60630, AT2G34010, AT3G10490, AT1G53230, AT5G50570, AT4G12080, AT2G46590, AT1G31280, AT4G00610, AT2G33810, AT1…	294	1922	26542	2.3016	1.51909e-05	7.59553e-06	7.06561e-06
UP_KEYWORDS	Transcription	49	13.5359	1.76916e-07	AT3G57920, AT2G34710, AT1G27370, AT2G38470, AT2G37260, AT1G69170, AT4G17950, AT5G50670, AT4G34410, AT2G45160, AT3G12730, AT1G30490, AT3G61310, AT1G30210, AT1G30330, AT5G43270, AT4G00150, AT2G45850, AT2G26950, AT1G48410, AT1G53160, AT2G03070, AT3G23690, AT4G18390, AT3G57300, AT1G29010, AT3G60630, AT2G34010, AT3G10490, AT1G53230, AT5G50570, AT4G12080, AT2G46590, AT1G31280, AT4G00610, AT2G33810, AT1…	294	1968	26542	2.2478	3.04291e-05	1.01432e-05	9.43552e-06
UP_KEYWORDS	DNA-binding	41	11.326	1.0969e-05	AT3G57920, AT3G23690, AT2G34710, AT4G18390, AT3G57300, AT1G27370, AT2G38470, AT2G37260, AT1G69170, AT4G17950, AT3G10490, AT1G53230, AT5G50570, AT4G12080, AT5G50670, AT2G46590, AT4G34410, AT3G12730, AT1G30490, AT2G33810, AT5G25220, AT3G61310, AT1G27360, AT1G30210, AT1G30330, AT2G31070, AT5G43270, AT4G30080, AT2G45850, AT5G58760, AT2G26950, AT3G15270, AT5G06100, AT3G15030, AT1G77850, AT5G37020, AT2…	294	1756	26542	2.10788	0.00188491	0.000377335	0.000351009
GOTERM_MF_DIRECT	GO:0003700~transcription factor activity, sequence-specific DNA binding	44	12.1547	1.3317e-05	AT3G57920, AT3G23690, AT2G34710, AT4G26930, AT4G18390, AT1G27370, AT3G60630, AT2G38470, AT2G37260, AT5G55020, AT1G69170, AT3G10490, AT1G53230, AT5G50570, AT5G50670, AT2G46590, AT4G34410, AT2G45160, AT3G12730, AT1G30490, AT2G33810, AT5G25220, AT1G27360, AT1G30210, AT1G30330, AT2G31070, AT5G43270, AT2G32460, AT4G00150, AT4G30080, AT2G26950, AT3G15270, AT5G06100, AT5G56200, AT3G60460, AT4G20400, AT3…	234	1711	18171	1.99694	0.00260674	0.00130506	0.00125179
GOTERM_MF_DIRECT	GO:0003677~DNA binding	45	12.4309	0.00039832	AT3G57920, AT3G23690, AT2G34710, AT4G26930, AT4G18390, AT3G57300, AT1G27370, AT3G61740, AT5G55020, AT1G69170, AT4G17950, AT3G10490, AT1G53230, AT5G50570, AT4G12080, AT5G50670, AT2G46590, AT4G34410, AT3G12730, AT1G64840, AT1G30490, AT2G33810, AT5G25220, AT3G61310, AT1G27360, AT1G30210, AT1G30330, AT2G31070, AT5G43270, AT2G32460, AT4G30080, AT2G45850, AT2G26950, AT3G15270, AT5G06100, AT3G60460, AT1…	234	2047	18171	1.70709	0.0751153	0.00975884	0.00936052
UP_KEYWORDS	Nucleus	58	16.0221	0.000586484	AT3G57920, AT2G34710, AT1G27370, AT3G61740, AT2G38470, AT2G37260, AT1G69170, AT4G17950, AT5G50670, AT4G34410, AT2G45160, AT3G12730, AT1G02860, AT3G05530, AT2G06990, AT1G30490, AT5G25220, AT3G61310, AT1G30210, AT1G30330, AT3G26810, AT5G43270, AT4G00150, AT2G45850, AT5G58760, AT4G03190, AT2G26950, AT1G01040, AT1G53160, AT1G08830, AT2G03070, AT3G23690, AT4G18390, AT3G57300, AT1G67120, AT3G60630, AT3…	294	3358	26542	1.55931	0.095981	0.0126094	0.0117297
Annotation Cluster 6	Enrichment Score: 3.7790059718050317
Category	Term	Count	%	PValue	Genes	List Total	Pop Hits	Pop Total	Fold Enrichment	Bonferroni	Benjamini	FDR
GOTERM_BP_DIRECT	GO:0045962~positive regulation of development, heterochronic	5	1.38122	1.04933e-06	AT3G15030, AT4G18390, AT1G53230, AT1G30210, AT2G31070	209	8	18499	55.32	0.000416497	0.000138861	0.000134314
GOTERM_BP_DIRECT	GO:0048366~leaf development	11	3.03867	1.50002e-06	AT3G17185, AT3G15030, AT4G18390, AT1G53230, AT1G29010, AT1G30210, AT2G42200, AT4G07410, AT2G31070, AT2G28350, AT2G34010	209	125	18499	7.78905	0.000595331	0.000148877	0.000144002
INTERPRO	IPR017887:Transcription factor TCP subgroup	5	1.38122	0.000213321	AT3G15030, AT4G18390, AT1G53230, AT1G30210, AT2G31070	279	24	22105	16.5061	0.0802291	0.00836217	0.00817019
INTERPRO	IPR005333:Transcription factor, TCP	5	1.38122	0.000213321	AT3G15030, AT4G18390, AT1G53230, AT1G30210, AT2G31070	279	24	22105	16.5061	0.0802291	0.00836217	0.00817019
PFAM	PF03634:TCP family transcription factor	5	1.38122	0.000228	AT3G15030, AT4G18390, AT1G53230, AT1G30210, AT2G31070	267	24	20779	16.2133	0.0502285	0.006441	0.006213
GOTERM_BP_DIRECT	GO:0009965~leaf morphogenesis	6	1.65746	0.00048371	AT1G48410, AT3G15030, AT4G18390, AT1G53230, AT1G30210, AT2G31070	209	58	18499	9.15641	0.174759	0.0174575	0.0168859
UP_SEQ_FEATURE	domain:TCP	5	1.38122	0.000493368	AT3G15030, AT4G18390, AT1G53230, AT1G30210, AT2G31070	142	24	8938	13.1133	0.161943	0.00737996	0.00692771
UP_SEQ_FEATURE	compositionally biased region:His-rich	5	1.38122	0.00417343	AT3G15030, AT4G18390, AT1G53230, AT1G54990, AT2G31070	142	42	8938	7.49329	0.776247	0.0576254	0.054094
UP_KEYWORDS	Developmental protein	14	3.8674	0.00599361	AT2G06990, AT2G33810, AT4G18390, AT5G61480, AT1G12820, AT1G30210, AT2G31070, AT3G26810, AT4G03190, AT5G06100, AT1G48410, AT3G15030, AT3G62980, AT1G53230	294	526	26542	2.40286	0.644419	0.0968426	0.0900861
Annotation Cluster 7	Enrichment Score: 2.9936237192776294
Category	Term	Count	%	PValue	Genes	List Total	Pop Hits	Pop Total	Fold Enrichment	Bonferroni	Benjamini	FDR
INTERPRO	IPR024134:Superoxide dismutase (Cu/Zn) / chaperones	4	1.10497	7.79847e-06	AT5G18100, AT2G28190, AT1G08830, AT1G12520	279	4	22105	79.2294	0.00305234	0.000436714	0.000426688
INTERPRO	IPR001424:Superoxide dismutase, copper/zinc binding domain	4	1.10497	7.79847e-06	AT5G18100, AT2G28190, AT1G08830, AT1G12520	279	4	22105	79.2294	0.00305234	0.000436714	0.000426688
PFAM	PF00080:Copper/zinc superoxide dismutase (SODC)	4	1.10497	8.21935e-06	AT5G18100, AT2G28190, AT1G08830, AT1G12520	267	4	20779	77.824	0.00185586	0.000309595	0.000298636
GOTERM_BP_DIRECT	GO:0019430~removal of superoxide radicals	4	1.10497	0.000286016	AT5G18100, AT2G28190, AT1G08830, AT1G12520	209	12	18499	29.504	0.107353	0.0135712	0.0131268
GOTERM_BP_DIRECT	GO:0071457~cellular response to ozone	3	0.828729	0.000374667	AT5G18100, AT2G28190, AT1G08830	209	3	18499	88.512	0.138233	0.0148743	0.0143872
INTERPRO	IPR018152:Superoxide dismutase, copper/zinc, binding site	3	0.828729	0.000468872	AT5G18100, AT2G28190, AT1G08830	279	3	22105	79.2294	0.167932	0.0167089	0.0163253
GOTERM_BP_DIRECT	GO:0071484~cellular response to light intensity	3	0.828729	0.00123044	AT5G18100, AT2G28190, AT1G08830	209	5	18499	53.1072	0.386629	0.0325656	0.0314992
GOTERM_BP_DIRECT	GO:0071493~cellular response to UV-B	3	0.828729	0.00254581	AT5G18100, AT2G28190, AT1G08830	209	7	18499	37.9337	0.6365	0.063168	0.0610995
GOTERM_MF_DIRECT	GO:0004784~superoxide dismutase activity	3	0.828729	0.00435657	AT5G18100, AT2G28190, AT1G08830	234	8	18171	29.1202	0.575037	0.0776262	0.0744578
GOTERM_BP_DIRECT	GO:0071472~cellular response to salt stress	4	1.10497	0.00596319	AT5G18100, AT1G03060, AT2G28190, AT1G08830	209	33	18499	10.7287	0.906936	0.131521	0.127215
UP_KEYWORDS	Antioxidant	3	0.828729	0.010125	AT5G18100, AT2G28190, AT1G08830	294	14	26542	19.3455	0.826292	0.145125	0.135
KEGG_PATHWAY	ath04146:Peroxisome	3	0.828729	0.141347	AT5G18100, AT2G28190, AT1G08830	37	87	4727	4.40541	0.999097	1	1
GOTERM_BP_DIRECT	GO:0006979~response to oxidative stress	5	1.38122	0.413766	AT2G44240, AT5G18100, AT2G16500, AT2G28190, AT1G08830	209	291	18499	1.52082	1	1	0.969697
Annotation Cluster 8	Enrichment Score: 2.250819794319846
Category	Term	Count	%	PValue	Genes	List Total	Pop Hits	Pop Total	Fold Enrichment	Bonferroni	Benjamini	FDR
UP_KEYWORDS	Auxin signaling pathway	10	2.76243	9.16232e-05	AT4G30080, AT4G03190, AT3G28860, AT1G77850, AT3G62980, AT5G37020, AT1G12820, AT1G30330, AT2G28350, AT3G26810	294	164	26542	5.50481	0.0156364	0.00225131	0.00209424
INTERPRO	IPR010525:Auxin response factor	5	1.38122	0.000179535	AT4G30080, AT1G77850, AT5G37020, AT1G30330, AT2G28350	279	23	22105	17.2238	0.0679641	0.00836217	0.00817019
PFAM	PF06507:Auxin response factor	5	1.38122	0.000191922	AT4G30080, AT1G77850, AT5G37020, AT1G30330, AT2G28350	267	23	20779	16.9183	0.0424511	0.00619634	0.005977
GOTERM_BP_DIRECT	GO:0009734~auxin-activated signaling pathway	10	2.76243	0.00030766	AT4G30080, AT4G03190, AT3G28860, AT1G77850, AT3G62980, AT5G37020, AT1G12820, AT1G30330, AT2G28350, AT3G26810	209	190	18499	4.65852	0.114993	0.0135712	0.0131268
INTERPRO	IPR000270:Phox/Bem1p	6	1.65746	0.00439132	AT4G30080, AT5G37020, AT5G64430, AT1G30330, AT2G28350, AT5G63490	279	85	22105	5.59266	0.821861	0.132415	0.129375
UP_SEQ_FEATURE	sequence variant	7	1.9337	0.0107827	AT4G30080, AT2G44790, AT3G23690, AT1G77850, AT3G60630, AT1G30330, AT2G28350	142	118	8938	3.73395	0.979373	0.14337	0.134584
GOTERM_BP_DIRECT	GO:0009733~response to auxin	9	2.48619	0.0170825	AT4G30080, AT4G03190, AT1G48410, AT3G28860, AT1G53230, AT1G54990, AT3G62980, AT5G37020, AT1G30330	209	290	18499	2.74692	0.99893	0.304944	0.294959
PFAM	PF02362:B3 DNA binding domain	5	1.38122	0.0274913	AT4G30080, AT1G77850, AT5G37020, AT1G30330, AT2G28350	267	89	20779	4.37213	0.998164	0.414202	0.39954
UP_SEQ_FEATURE	DNA-binding region:TF-B3	5	1.38122	0.041888	AT4G30080, AT1G77850, AT5G37020, AT1G30330, AT2G28350	142	83	8938	3.79179	1	0.358043	0.336102
UP_SEQ_FEATURE	domain:Aux/IAA-ARF	4	1.10497	0.0439766	AT4G30080, AT5G37020, AT1G30330, AT2G28350	142	50	8938	5.03549	1	0.358809	0.336821
INTERPRO	IPR003340:B3 DNA binding domain	5	1.38122	0.0462593	AT4G30080, AT1G77850, AT5G37020, AT1G30330, AT2G28350	279	107	22105	3.70231	1	0.607256	0.593314
SMART	SM01019:SM01019	5	1.38122	0.0469392	AT4G30080, AT1G77850, AT5G37020, AT1G30330, AT2G28350	119	97	8423	3.64853	0.977586	0.74164	0.74164
INTERPRO	IPR015300:DNA-binding pseudobarrel domain	5	1.38122	0.0635146	AT4G30080, AT1G77850, AT5G37020, AT1G30330, AT2G28350	279	119	22105	3.32897	1	0.732286	0.715474
Annotation Cluster 9	Enrichment Score: 2.023395837417065
Category	Term	Count	%	PValue	Genes	List Total	Pop Hits	Pop Total	Fold Enrichment	Bonferroni	Benjamini	FDR
UP_SEQ_FEATURE	binding site:Myo-inositol hexakisphosphate	4	1.10497	7.42415e-05	AT4G03190, AT3G62980, AT1G12820, AT3G26810	142	6	8938	41.9624	0.0262293	0.00115881	0.0010878
UP_SEQ_FEATURE	region of interest:Interaction with auxin-responsive proteins	4	1.10497	7.42415e-05	AT4G03190, AT3G62980, AT1G12820, AT3G26810	142	6	8938	41.9624	0.0262293	0.00115881	0.0010878
UP_SEQ_FEATURE	region of interest:Myo-inositol hexakisphosphate binding	4	1.10497	7.42415e-05	AT4G03190, AT3G62980, AT1G12820, AT3G26810	142	6	8938	41.9624	0.0262293	0.00115881	0.0010878
UP_SEQ_FEATURE	site:Interaction with auxin-responsive proteins	4	1.10497	7.42415e-05	AT4G03190, AT3G62980, AT1G12820, AT3G26810	142	6	8938	41.9624	0.0262293	0.00115881	0.0010878
GOTERM_MF_DIRECT	GO:0010011~auxin binding	4	1.10497	0.000111144	AT4G03190, AT3G62980, AT1G12820, AT3G26810	234	8	18171	38.8269	0.0215499	0.0046256	0.0044368
GOTERM_MF_DIRECT	GO:0000822~inositol hexakisphosphate binding	4	1.10497	0.000111144	AT4G03190, AT3G62980, AT1G12820, AT3G26810	234	8	18171	38.8269	0.0215499	0.0046256	0.0044368
GOTERM_BP_DIRECT	GO:0048443~stamen development	5	1.38122	0.000116272	AT4G03190, AT3G28860, AT3G62980, AT1G12820, AT3G26810	209	23	18499	19.2417	0.0451133	0.00659427	0.00637834
GOTERM_BP_DIRECT	GO:0010152~pollen maturation	4	1.10497	0.000848115	AT4G03190, AT3G62980, AT1G12820, AT3G26810	209	17	18499	20.8263	0.28598	0.0259001	0.025052
INTERPRO	IPR006553:Leucine-rich repeat, cysteine-containing subtype	4	1.10497	0.0137969	AT4G03190, AT3G62980, AT4G23840, AT3G26810	279	40	22105	7.92294	0.995687	0.264673	0.258597
SMART	SM00367:LRR_CC	4	1.10497	0.0181734	AT4G03190, AT3G62980, AT4G23840, AT3G26810	119	40	8423	7.07815	0.765172	0.358924	0.358924
GOTERM_BP_DIRECT	GO:0016567~protein ubiquitination	11	3.03867	0.0340311	AT2G33770, AT5G57035, AT5G58760, AT4G03190, AT5G22000, AT3G26000, AT3G62980, AT1G12820, AT4G26120, AT3G26810, AT1G02860	209	456	18499	2.13516	0.999999	0.465875	0.450619
GOTERM_CC_DIRECT	GO:0019005~SCF ubiquitin ligase complex	6	1.65746	0.0790465	AT4G03190, AT1G32140, AT1G27340, AT3G62980, AT1G12820, AT3G26810	281	204	25147	2.63209	0.999487	1	1
GOTERM_MF_DIRECT	GO:0004842~ubiquitin-protein transferase activity	9	2.48619	0.266752	AT2G33770, AT5G57035, AT4G03190, AT1G32140, AT1G27340, AT3G62980, AT1G12820, AT3G26810, AT1G02860	234	475	18171	1.47134	1	1	0.964103
UP_KEYWORDS	Ubl conjugation pathway	10	2.76243	0.292516	AT2G33770, AT5G58760, AT4G03190, AT5G22000, AT3G26000, AT3G62980, AT1G12820, AT4G26120, AT3G26810, AT1G02860	294	650	26542	1.38891	1	1	0.935673
INTERPRO	IPR001810:F-box domain, cyclin-like	11	3.03867	0.347097	AT1G64840, AT1G22000, AT4G03190, AT1G26890, AT5G52620, AT1G32140, AT3G26000, AT1G27340, AT3G62980, AT1G12820, AT3G26810	279	676	22105	1.28924	1	1	0.97954
SMART	SM00256:FBOX	8	2.20994	0.353505	AT1G64840, AT1G22000, AT4G03190, AT1G26890, AT1G27340, AT3G62980, AT1G12820, AT3G26810	119	411	8423	1.37774	1	1	1
GOTERM_BP_DIRECT	GO:0006952~defense response	9	2.48619	0.461804	AT4G03190, AT3G45860, AT3G62980, AT2G43710, AT1G52040, AT1G12820, AT1G79680, AT3G26810, AT3G57270	209	658	18499	1.21065	1	1	0.969697
UP_KEYWORDS	Plant defense	10	2.76243	0.546596	AT1G31280, AT4G03190, AT1G48410, AT3G59740, AT3G62980, AT2G43710, AT1G12820, AT2G38470, AT3G26810, AT3G57270	294	808	26542	1.11731	1	1	0.935673
UP_SEQ_FEATURE	domain:F-box	10	2.76243	0.70432	AT1G64840, AT1G22000, AT4G03190, AT5G52620, AT1G32140, AT1G27340, AT3G62980, AT1G12820, AT3G13624, AT3G26810	142	649	8938	0.969856	1	1	0.941341
PFAM	PF00646:F-box domain	6	1.65746	0.801338	AT1G64840, AT1G22000, AT1G26890, AT1G32140, AT1G27340, AT3G26810	267	522	20779	0.894528	1	1	0.968889
Annotation Cluster 10	Enrichment Score: 1.965499940416082
Category	Term	Count	%	PValue	Genes	List Total	Pop Hits	Pop Total	Fold Enrichment	Bonferroni	Benjamini	FDR
INTERPRO	IPR005175:Domain of unknown function DUF296	4	1.10497	0.00745463	AT2G45850, AT4G17950, AT3G61310, AT4G12080	279	32	22105	9.90367	0.946772	0.182639	0.178445
PFAM	PF03479:Domain of unknown function (DUF296)	4	1.10497	0.00782157	AT2G45850, AT4G17950, AT3G61310, AT4G12080	267	32	20779	9.728	0.830453	0.175119	0.168921
INTERPRO	IPR017956:AT hook, DNA-binding motif	3	0.828729	0.0148541	AT2G45850, AT4G17950, AT3G61310	279	15	22105	15.8459	0.997167	0.264673	0.258597
SMART	SM00384:AT_hook	3	0.828729	0.0158647	AT2G45850, AT4G17950, AT3G61310	119	14	8423	15.1675	0.717298	0.358924	0.358924
Annotation Cluster 11	Enrichment Score: 1.5611892051291125
Category	Term	Count	%	PValue	Genes	List Total	Pop Hits	Pop Total	Fold Enrichment	Bonferroni	Benjamini	FDR
UP_KEYWORDS	Copper	9	2.48619	1.97276e-06	AT5G07130, AT2G44790, AT5G05390, AT5G18100, AT2G28190, AT2G02850, AT2G30210, AT1G08830, AT1G12520	294	76	26542	10.6909	0.000339258	8.48287e-05	7.89104e-05
GOTERM_MF_DIRECT	GO:0005507~copper ion binding	10	2.76243	0.0040072	AT5G07130, AT2G44790, AT1G72230, AT5G05390, AT5G18100, AT2G28190, AT2G02850, AT5G23250, AT2G30210, AT1G08830	234	241	18171	3.22215	0.544787	0.0776262	0.0744578
INTERPRO	IPR008972:Cupredoxin	6	1.65746	0.00559391	AT5G07130, AT2G44790, AT1G72230, AT5G05390, AT2G02850, AT2G30210	279	90	22105	5.28196	0.889083	0.15663	0.153034
UP_KEYWORDS	Lignin degradation	3	0.828729	0.0148063	AT5G07130, AT5G05390, AT2G30210	294	17	26542	15.9316	0.923137	0.169779	0.157934
GOTERM_BP_DIRECT	GO:0046274~lignin catabolic process	3	0.828729	0.0171009	AT5G07130, AT5G05390, AT2G30210	209	18	18499	14.752	0.998938	0.304944	0.294959
INTERPRO	IPR017761:Laccase	3	0.828729	0.018925	AT5G07130, AT5G05390, AT2G30210	279	17	22105	13.9817	0.999441	0.322548	0.315143
GOTERM_MF_DIRECT	GO:0052716~hydroquinone:oxygen oxidoreductase activity	3	0.828729	0.0196156	AT5G07130, AT5G05390, AT2G30210	234	17	18171	13.7036	0.979408	0.274618	0.263409
INTERPRO	IPR002355:Multicopper oxidase, copper-binding site	3	0.828729	0.0211162	AT5G07130, AT5G05390, AT2G30210	279	18	22105	13.2049	0.999767	0.344897	0.336979
UP_SEQ_FEATURE	domain:Plastocyanin-like 1	3	0.828729	0.0287832	AT5G07130, AT5G05390, AT2G30210	142	17	8938	11.1077	0.999971	0.279275	0.26216
UP_SEQ_FEATURE	domain:Plastocyanin-like 2	3	0.828729	0.0287832	AT5G07130, AT5G05390, AT2G30210	142	17	8938	11.1077	0.999971	0.279275	0.26216
UP_SEQ_FEATURE	domain:Plastocyanin-like 3	3	0.828729	0.0287832	AT5G07130, AT5G05390, AT2G30210	142	17	8938	11.1077	0.999971	0.279275	0.26216
UP_SEQ_FEATURE	metal ion-binding site:Copper 1; type 2	3	0.828729	0.0287832	AT5G07130, AT5G05390, AT2G30210	142	17	8938	11.1077	0.999971	0.279275	0.26216
UP_SEQ_FEATURE	metal ion-binding site:Copper 2; type 3	3	0.828729	0.0287832	AT5G07130, AT5G05390, AT2G30210	142	17	8938	11.1077	0.999971	0.279275	0.26216
UP_SEQ_FEATURE	metal ion-binding site:Copper 3; type 3	3	0.828729	0.0287832	AT5G07130, AT5G05390, AT2G30210	142	17	8938	11.1077	0.999971	0.279275	0.26216
UP_SEQ_FEATURE	metal ion-binding site:Copper 4; type 1	3	0.828729	0.0287832	AT5G07130, AT5G05390, AT2G30210	142	17	8938	11.1077	0.999971	0.279275	0.26216
INTERPRO	IPR011707:Multicopper oxidase, type 3	3	0.828729	0.0862128	AT5G07130, AT5G05390, AT2G30210	279	39	22105	6.09457	1	0.889353	0.868934
PFAM	PF07732:Multicopper oxidase	3	0.828729	0.0888434	AT5G07130, AT5G05390, AT2G30210	267	39	20779	5.98646	1	0.875614	0.844619
INTERPRO	IPR001117:Multicopper oxidase, type 1	3	0.828729	0.0938843	AT5G07130, AT5G05390, AT2G30210	279	41	22105	5.79727	1	0.920066	0.898942
INTERPRO	IPR011706:Multicopper oxidase, type 2	3	0.828729	0.0938843	AT5G07130, AT5G05390, AT2G30210	279	41	22105	5.79727	1	0.920066	0.898942
PFAM	PF00394:Multicopper oxidase	3	0.828729	0.0967227	AT5G07130, AT5G05390, AT2G30210	267	41	20779	5.69444	1	0.875614	0.844619
PFAM	PF07731:Multicopper oxidase	3	0.828729	0.0967227	AT5G07130, AT5G05390, AT2G30210	267	41	20779	5.69444	1	0.875614	0.844619
GOTERM_MF_DIRECT	GO:0016722~oxidoreductase activity, oxidizing metal ions	3	0.828729	0.100993	AT5G07130, AT5G05390, AT2G30210	234	42	18171	5.5467	1	0.860633	0.825505
UP_KEYWORDS	Apoplast	3	0.828729	0.574187	AT5G07130, AT5G05390, AT2G30210	294	174	26542	1.55653	1	1	0.935673
GOTERM_CC_DIRECT	GO:0048046~apoplast	6	1.65746	0.646178	AT5G35630, AT5G07130, AT5G05390, AT2G28190, AT2G02850, AT2G30210	281	494	25147	1.08694	1	1	1
Annotation Cluster 12	Enrichment Score: 1.5407475523470593
Category	Term	Count	%	PValue	Genes	List Total	Pop Hits	Pop Total	Fold Enrichment	Bonferroni	Benjamini	FDR
UP_KEYWORDS	ATP-binding	33	9.11602	0.0132606	AT5G43780, AT3G08870, AT4G29900, AT3G28860, AT3G59740, AT3G57300, AT5G23250, AT1G67120, AT5G35630, AT4G15530, AT2G28600, AT3G12670, AT5G65930, AT1G16140, AT5G37450, AT1G79680, AT3G05530, AT2G33770, AT1G12460, AT2G06990, AT3G28690, AT1G09170, AT5G61480, AT1G16120, AT3G57330, AT1G21270, AT5G13630, AT5G08620, AT3G45860, AT1G01040, AT2G22950, AT5G59370, AT3G47580	294	1919	26542	1.55248	0.899347	0.162916	0.15155
UP_KEYWORDS	Nucleotide-binding	36	9.94475	0.0210099	AT5G43780, AT3G08870, AT4G29900, AT3G28860, AT3G59740, AT3G57300, AT5G23250, AT1G67120, AT5G35630, AT4G15530, AT2G28600, AT3G12670, AT5G65930, AT1G77840, AT1G16140, AT3G07270, AT5G37450, AT1G79680, AT3G05530, AT2G33770, AT1G12460, AT2G06990, AT3G28690, AT1G09170, AT5G61480, AT1G16120, AT3G57330, AT1G34575, AT1G21270, AT5G13630, AT5G08620, AT3G45860, AT1G01040, AT2G22950, AT5G59370, AT3G47580	294	2221	26542	1.46332	0.974066	0.200762	0.186755
GOTERM_MF_DIRECT	GO:0005524~ATP binding	39	10.7735	0.0856583	AT5G43780, AT3G08870, AT4G29900, AT3G28860, AT3G59740, AT3G57300, AT5G23250, AT1G67120, AT5G14720, AT5G35630, AT4G15530, AT2G28600, AT3G12670, AT5G65930, AT1G16140, AT1G75640, AT5G03640, AT5G37450, AT1G79680, AT3G05530, AT2G33770, AT1G12460, AT2G06990, AT3G28690, AT1G09170, AT5G61480, AT1G16120, AT3G57330, AT1G21270, AT1G50990, AT5G57035, AT5G13630, AT5G08620, AT3G45860, AT1G01040, AT2G22950, AT5…	234	2372	18171	1.27677	1	0.799478	0.766846
Annotation Cluster 13	Enrichment Score: 1.32651791817486
Category	Term	Count	%	PValue	Genes	List Total	Pop Hits	Pop Total	Fold Enrichment	Bonferroni	Benjamini	FDR
SMART	SM00949:SM00949	3	0.828729	0.00985471	AT1G31280, AT1G48410, AT1G01040	119	11	8423	19.304	0.542685	0.358924	0.358924
INTERPRO	IPR003100:Argonaute/Dicer protein, PAZ	3	0.828729	0.0129803	AT1G31280, AT1G48410, AT1G01040	279	14	22105	16.9777	0.994033	0.264673	0.258597
PFAM	PF02170:PAZ domain	3	0.828729	0.0134233	AT1G31280, AT1G48410, AT1G01040	267	14	20779	16.6766	0.95284	0.247937	0.23916
GOTERM_BP_DIRECT	GO:0031047~gene silencing by RNA	3	0.828729	0.0944299	AT1G31280, AT1G48410, AT1G01040	209	46	18499	5.77252	1	0.833081	0.805802
UP_KEYWORDS	RNA-mediated gene silencing	3	0.828729	0.165138	AT1G31280, AT1G48410, AT1G01040	294	66	26542	4.10359	1	0.835404	0.77712
UP_KEYWORDS	RNA-binding	8	2.20994	0.410343	AT1G31280, AT2G06990, AT5G08620, AT1G48410, AT1G01040, AT3G47120, AT3G02320, AT5G15810	294	552	26542	1.30839	1	1	0.935673
Annotation Cluster 14	Enrichment Score: 1.304546902882999
Category	Term	Count	%	PValue	Genes	List Total	Pop Hits	Pop Total	Fold Enrichment	Bonferroni	Benjamini	FDR
GOTERM_BP_DIRECT	GO:0048768~root hair cell tip growth	3	0.828729	0.0189729	AT2G45160, AT3G60630, AT4G00150	209	19	18499	13.9756	0.999502	0.313844	0.303567
GOTERM_BP_DIRECT	GO:0051301~cell division	7	1.9337	0.0368359	AT4G30080, AT5G61480, AT2G45160, AT4G34410, AT3G60630, AT2G28350, AT4G00150	209	218	18499	2.84213	1	0.471737	0.45629
INTERPRO	IPR005202:Transcription factor GRAS	3	0.828729	0.0679548	AT2G45160, AT3G60630, AT4G00150	279	34	22105	6.99083	1	0.739953	0.722964
PFAM	PF03514:GRAS domain family	3	0.828729	0.0700764	AT2G45160, AT3G60630, AT4G00150	267	34	20779	6.86682	1	0.791863	0.763832
UP_SEQ_FEATURE	short sequence motif:VHIID	3	0.828729	0.0901711	AT2G45160, AT3G60630, AT4G00150	142	32	8938	5.90097	1	0.666869	0.626003
Annotation Cluster 15	Enrichment Score: 1.196649471291427
Category	Term	Count	%	PValue	Genes	List Total	Pop Hits	Pop Total	Fold Enrichment	Bonferroni	Benjamini	FDR
INTERPRO	IPR025287:Wall-associated receptor kinase galacturonan-binding domain	4	1.10497	0.00812493	AT1G21270, AT1G16140, AT1G16120, AT1G79680	279	33	22105	9.60356	0.959155	0.187351	0.18305
PFAM	PF13947:Wall-associated receptor kinase galacturonan-binding	4	1.10497	0.00852352	AT1G21270, AT1G16140, AT1G16120, AT1G79680	267	33	20779	9.43321	0.855514	0.175119	0.168921
GOTERM_MF_DIRECT	GO:0030247~polysaccharide binding	6	1.65746	0.0109427	AT1G21270, AT1G16140, AT4G18340, AT1G16120, AT1G79680, AT3G57270	234	104	18171	4.48003	0.884281	0.178731	0.171436
INTERPRO	IPR013695:Wall-associated kinase	3	0.828729	0.0148541	AT1G16140, AT1G16120, AT1G79680	279	15	22105	15.8459	0.997167	0.264673	0.258597
PFAM	PF08488:Wall-associated kinase	3	0.828729	0.0153589	AT1G16140, AT1G16120, AT1G79680	267	15	20779	15.5648	0.969743	0.247937	0.23916
GOTERM_BP_DIRECT	GO:0007166~cell surface receptor signaling pathway	4	1.10497	0.0176668	AT1G21270, AT1G16140, AT1G16120, AT1G79680	209	49	18499	7.22547	0.999155	0.304944	0.294959
UP_SEQ_FEATURE	region of interest:Atypical EGF-like	3	0.828729	0.019861	AT1G16140, AT1G16120, AT1G79680	142	14	8938	13.4879	0.99924	0.245866	0.230799
INTERPRO	IPR018097:EGF-like calcium-binding, conserved site	3	0.828729	0.0335143	AT1G21270, AT1G16140, AT1G79680	279	23	22105	10.3343	0.999998	0.505292	0.493691
UP_SEQ_FEATURE	domain:Protein kinase	8	2.20994	0.528896	AT1G21270, AT1G12460, AT3G45860, AT1G16140, AT5G61480, AT1G16120, AT5G37450, AT1G79680	142	433	8938	1.16293	1	1	0.941341
UP_SEQ_FEATURE	binding site:ATP	8	2.20994	0.591633	AT1G21270, AT1G12460, AT3G45860, AT1G16140, AT5G61480, AT1G16120, AT5G37450, AT1G79680	142	459	8938	1.09706	1	1	0.941341
GOTERM_MF_DIRECT	GO:0005509~calcium ion binding	4	1.10497	0.736708	AT1G21270, AT5G65930, AT1G16140, AT1G79680	234	297	18171	1.04584	1	1	0.964103
UP_SEQ_FEATURE	disulfide bond	11	3.03867	0.76032	AT1G21270, AT1G73300, AT2G28190, AT1G16140, AT2G02850, AT1G16120, AT5G36180, AT1G73270, AT4G21990, AT1G79680, AT1G08830	142	753	8938	0.919496	1	1	0.941341
UP_SEQ_FEATURE	active site:Proton acceptor	8	2.20994	0.779259	AT1G21270, AT3G45860, AT1G16140, AT5G61480, AT3G66658, AT1G16120, AT5G37450, AT1G79680	142	554	8938	0.908934	1	1	0.941341
Annotation Cluster 16	Enrichment Score: 1.1862844245175987
Category	Term	Count	%	PValue	Genes	List Total	Pop Hits	Pop Total	Fold Enrichment	Bonferroni	Benjamini	FDR
INTERPRO	IPR008972:Cupredoxin	6	1.65746	0.00559391	AT5G07130, AT2G44790, AT1G72230, AT5G05390, AT2G02850, AT2G30210	279	90	22105	5.28196	0.889083	0.15663	0.153034
GOTERM_CC_DIRECT	GO:0046658~anchored component of plasma membrane	6	1.65746	0.0455701	AT2G44790, AT1G72230, AT1G74790, AT2G02850, AT4G18340, AT3G57270	281	174	25147	3.0859	0.986308	1	1
PFAM	PF02298:Plastocyanin-like domain	3	0.828729	0.100734	AT2G44790, AT1G72230, AT2G02850	267	42	20779	5.55886	1	0.875614	0.844619
INTERPRO	IPR003245:Plastocyanin-like	3	0.828729	0.10574	AT2G44790, AT1G72230, AT2G02850	279	44	22105	5.402	1	0.957458	0.935475
GOTERM_MF_DIRECT	GO:0009055~electron carrier activity	4	1.10497	0.431287	AT2G44790, AT1G72230, AT2G02850, AT1G34575	234	187	18171	1.66104	1	1	0.964103
Annotation Cluster 17	Enrichment Score: 1.1395503054940632
Category	Term	Count	%	PValue	Genes	List Total	Pop Hits	Pop Total	Fold Enrichment	Bonferroni	Benjamini	FDR
INTERPRO	IPR024750:Calcium-transporting P-type ATPase, N-terminal autoinhibitory domain	3	0.828729	0.00419753	AT4G29900, AT2G22950, AT3G57330	279	8	22105	29.711	0.807738	0.132415	0.129375
PFAM	PF12515:Ca2+-ATPase N terminal autoinhibitory domain	3	0.828729	0.00434458	AT4G29900, AT2G22950, AT3G57330	267	8	20779	29.184	0.626192	0.109097	0.105235
INTERPRO	IPR006408:Calcium-transporting P-type ATPase, subfamily IIB	3	0.828729	0.00663492	AT4G29900, AT2G22950, AT3G57330	279	10	22105	23.7688	0.926433	0.173393	0.169412
INTERPRO	IPR006068:Cation-transporting P-type ATPase, C-terminal	3	0.828729	0.0148541	AT4G29900, AT2G22950, AT3G57330	279	15	22105	15.8459	0.997167	0.264673	0.258597
PFAM	PF00689:Cation transporting ATPase, C-terminus	3	0.828729	0.0153589	AT4G29900, AT2G22950, AT3G57330	267	15	20779	15.5648	0.969743	0.247937	0.23916
UP_SEQ_FEATURE	region of interest:Interaction with calmodulin	3	0.828729	0.0171997	AT4G29900, AT2G22950, AT3G57330	142	13	8938	14.5255	0.997993	0.220524	0.20701
GOTERM_MF_DIRECT	GO:0005388~calcium-transporting ATPase activity	3	0.828729	0.0174537	AT4G29900, AT2G22950, AT3G57330	234	16	18171	14.5601	0.96829	0.263148	0.252407
GOTERM_BP_DIRECT	GO:0070588~calcium ion transmembrane transport	3	0.828729	0.0209269	AT4G29900, AT2G22950, AT3G57330	209	20	18499	13.2768	0.999774	0.33232	0.321438
UP_KEYWORDS	Calcium transport	3	0.828729	0.0355564	AT4G29900, AT2G22950, AT3G57330	294	27	26542	10.031	0.998025	0.321879	0.299422
INTERPRO	IPR004014:Cation-transporting P-type ATPase, N-terminal	3	0.828729	0.0450023	AT4G29900, AT2G22950, AT3G57330	279	27	22105	8.80327	1	0.607256	0.593314
PFAM	PF00690:Cation transporter/ATPase, N-terminus	3	0.828729	0.0464524	AT4G29900, AT2G22950, AT3G57330	267	27	20779	8.64711	0.999979	0.583236	0.56259
INTERPRO	IPR023214:HAD-like domain	6	1.65746	0.0464737	AT4G29900, AT2G22950, AT1G17000, AT3G57330, AT2G35320, AT2G45990	279	155	22105	3.06694	1	0.607256	0.593314
INTERPRO	IPR023298:P-type ATPase, transmembrane domain	3	0.828729	0.048071	AT4G29900, AT2G22950, AT3G57330	279	28	22105	8.48886	1	0.607866	0.59391
PFAM	PF00122:E1-E2 ATPase	3	0.828729	0.104792	AT4G29900, AT2G22950, AT3G57330	267	43	20779	5.42958	1	0.877144	0.846095
UP_KEYWORDS	Calmodulin-binding	4	1.10497	0.108102	AT5G65930, AT4G29900, AT2G22950, AT3G57330	294	104	26542	3.47227	1	0.730869	0.679878
INTERPRO	IPR018303:P-type ATPase, phosphorylation site	3	0.828729	0.117972	AT4G29900, AT2G22950, AT3G57330	279	47	22105	5.0572	1	0.957458	0.935475
INTERPRO	IPR023299:P-type ATPase, cytoplasmic domain N	3	0.828729	0.122125	AT4G29900, AT2G22950, AT3G57330	279	48	22105	4.95184	1	0.957458	0.935475
INTERPRO	IPR001757:Cation-transporting P-type ATPase	3	0.828729	0.122125	AT4G29900, AT2G22950, AT3G57330	279	48	22105	4.95184	1	0.957458	0.935475
INTERPRO	IPR008250:P-type ATPase, A domain	3	0.828729	0.122125	AT4G29900, AT2G22950, AT3G57330	279	48	22105	4.95184	1	0.957458	0.935475
UP_SEQ_FEATURE	active site:4-aspartylphosphate intermediate	3	0.828729	0.186331	AT4G29900, AT2G22950, AT3G57330	142	50	8938	3.77662	1	1	0.941341
GOTERM_CC_DIRECT	GO:0005887~integral component of plasma membrane	6	1.65746	0.193266	AT3G05165, AT4G29900, AT2G22950, AT3G57330, AT5G10180, AT1G01620	281	275	25147	1.95253	1	1	1
UP_SEQ_FEATURE	metal ion-binding site:Magnesium	4	1.10497	0.209338	AT4G15530, AT4G29900, AT2G22950, AT3G57330	142	100	8938	2.51775	1	1	0.941341
GOTERM_MF_DIRECT	GO:0005516~calmodulin binding	6	1.65746	0.3035	AT3G05530, AT5G35670, AT5G65930, AT4G29900, AT2G22950, AT3G57330	234	284	18171	1.64057	1	1	0.964103
UP_SEQ_FEATURE	topological domain:Lumenal	3	0.828729	0.416829	AT4G29900, AT2G22950, AT3G57330	142	90	8938	2.09812	1	1	0.941341
UP_KEYWORDS	Magnesium	8	2.20994	0.452656	AT4G15530, AT1G48410, AT1G01040, AT4G29900, AT2G22950, AT2G16500, AT3G16560, AT3G57330	294	576	26542	1.25387	1	1	0.935673
UP_KEYWORDS	Ion transport	5	1.38122	0.634772	AT4G29900, AT2G22950, AT5G48410, AT3G57330, AT4G35870	294	394	26542	1.14567	1	1	0.935673
UP_KEYWORDS	Calcium	5	1.38122	0.657968	AT1G21270, AT4G29900, AT2G22950, AT3G57330, AT4G35870	294	406	26542	1.11181	1	1	0.935673
UP_KEYWORDS	Transport	14	3.8674	0.979265	AT4G03950, AT3G05165, AT4G29900, AT3G28860, AT5G48410, AT3G57330, AT1G60070, AT4G12120, AT2G44790, AT2G22950, AT2G02850, AT5G10180, AT1G01620, AT4G35870	294	1899	26542	0.665563	1	1	0.979265
Annotation Cluster 18	Enrichment Score: 1.1338017674811662
Category	Term	Count	%	PValue	Genes	List Total	Pop Hits	Pop Total	Fold Enrichment	Bonferroni	Benjamini	FDR
GOTERM_CC_DIRECT	GO:0090406~pollen tube	4	1.10497	0.0234161	AT5G55020, AT4G26930, AT2G47030, AT2G32460	281	55	25147	6.50844	0.886948	1	1
GOTERM_MF_DIRECT	GO:0001135~transcription factor activity, RNA polymerase II transcription factor recruiting	6	1.65746	0.0353421	AT5G55020, AT2G26950, AT5G06100, AT4G26930, AT3G60460, AT2G32460	234	141	18171	3.30442	0.999135	0.432941	0.41527
GOTERM_MF_DIRECT	GO:0044212~transcription regulatory region DNA binding	9	2.48619	0.0538945	AT5G55020, AT3G23690, AT2G26950, AT5G06100, AT4G26930, AT3G60460, AT2G38470, AT5G43270, AT2G32460	234	319	18171	2.19086	0.999981	0.559328	0.536498
GOTERM_MF_DIRECT	GO:0000981~RNA polymerase II transcription factor activity, sequence-specific DNA binding	6	1.65746	0.0542206	AT5G55020, AT2G26950, AT5G06100, AT4G26930, AT3G60460, AT2G32460	234	159	18171	2.93033	0.999982	0.559328	0.536498
INTERPRO	IPR017930:Myb domain	7	1.9337	0.0677597	AT5G55020, AT2G26950, AT5G06100, AT4G26930, AT3G60460, AT3G12730, AT2G32460	279	227	22105	2.4432	1	0.739953	0.722964
INTERPRO	IPR009057:Homeodomain-like	10	2.76243	0.0847745	AT5G55020, AT1G30490, AT2G26950, AT2G34710, AT5G06100, AT4G26930, AT3G60460, AT5G25220, AT3G12730, AT2G32460	279	420	22105	1.88641	1	0.889353	0.868934
PFAM	PF00249:Myb-like DNA-binding domain	7	1.9337	0.0868609	AT5G55020, AT2G26950, AT5G06100, AT4G26930, AT3G60460, AT3G12730, AT2G32460	267	239	20779	2.27936	1	0.875614	0.844619
GOTERM_BP_DIRECT	GO:0006357~regulation of transcription from RNA polymerase II promoter	6	1.65746	0.0930357	AT5G55020, AT2G26950, AT5G06100, AT4G26930, AT3G60460, AT2G32460	209	213	18499	2.49329	1	0.833081	0.805802
GOTERM_MF_DIRECT	GO:0043565~sequence-specific DNA binding	14	3.8674	0.0963991	AT4G26930, AT3G60630, AT2G38470, AT2G37260, AT5G43270, AT2G32460, AT4G00150, AT5G55020, AT5G06100, AT2G26950, AT3G60460, AT5G37020, AT4G12080, AT2G45160	234	676	18171	1.60822	1	0.858829	0.823774
INTERPRO	IPR001005:SANT/Myb domain	7	1.9337	0.14315	AT5G55020, AT2G26950, AT5G06100, AT4G26930, AT3G60460, AT3G12730, AT2G32460	279	279	22105	1.98783	1	1	0.97954
SMART	SM00717:SANT	6	1.65746	0.217816	AT5G55020, AT2G26950, AT5G06100, AT4G26930, AT3G60460, AT2G32460	119	229	8423	1.85454	1	1	1
Annotation Cluster 19	Enrichment Score: 0.991852890323718
Category	Term	Count	%	PValue	Genes	List Total	Pop Hits	Pop Total	Fold Enrichment	Bonferroni	Benjamini	FDR
UP_KEYWORDS	Glycoprotein	30	8.28729	0.017396	AT3G08870, AT5G48410, AT5G67090, AT3G28860, AT3G59740, AT4G20430, AT3G60730, AT2G30210, AT1G26850, AT2G44790, AT1G74790, AT1G73300, AT1G16140, AT5G41300, AT5G37450, AT5G36180, AT3G48460, AT1G79680, AT1G12460, AT5G60490, AT5G61480, AT1G16120, AT1G34575, AT1G21270, AT5G07130, AT5G05390, AT3G45860, AT5G10180, AT2G47030, AT1G73270	294	1735	26542	1.56102	0.951123	0.176007	0.163727
UP_SEQ_FEATURE	glycosylation site:N-linked (GlcNAc...)	24	6.62983	0.0438409	AT1G12460, AT3G28860, AT5G48410, AT5G60490, AT5G61480, AT1G16120, AT2G30210, AT3G60730, AT1G21270, AT5G07130, AT2G44790, AT5G05390, AT1G74790, AT3G45860, AT1G73300, AT1G16140, AT5G41300, AT5G10180, AT5G37450, AT2G47030, AT5G36180, AT3G48460, AT1G73270, AT1G79680	142	1009	8938	1.49717	1	0.358809	0.336821
UP_KEYWORDS	Signal	45	12.4309	0.318535	AT3G08870, AT5G48410, AT5G67090, AT3G59740, AT3G66658, AT4G20430, AT3G60730, AT2G30210, AT2G44790, AT1G72230, AT1G74790, AT1G02800, AT1G73300, AT1G16140, AT2G02850, AT1G75640, AT5G41300, AT4G18340, AT1G52060, AT5G37450, AT5G36180, AT3G48460, AT1G79680, AT1G12460, AT5G60490, AT5G61480, AT1G16120, AT1G34575, AT3G57270, AT4G24340, AT1G21270, AT5G07130, AT2G44240, AT5G01090, AT1G51760, AT5G05390, AT3…	294	3697	26542	1.09888	1	1	0.935673
UP_SEQ_FEATURE	signal peptide	26	7.18232	0.443712	AT5G48410, AT3G66658, AT3G60730, AT2G30210, AT2G44790, AT1G74790, AT1G02800, AT1G73300, AT1G16140, AT2G02850, AT5G41300, AT5G37450, AT5G36180, AT3G48460, AT1G79680, AT1G12460, AT5G60490, AT5G61480, AT1G16120, AT1G21270, AT5G07130, AT1G51760, AT5G05390, AT3G45860, AT2G47030, AT1G73270	142	1520	8938	1.07667	1	1	0.941341
Annotation Cluster 20	Enrichment Score: 0.8302446491268954
Category	Term	Count	%	PValue	Genes	List Total	Pop Hits	Pop Total	Fold Enrichment	Bonferroni	Benjamini	FDR
GOTERM_MF_DIRECT	GO:0004180~carboxypeptidase activity	3	0.828729	0.0292921	AT1G73300, AT5G36180, AT1G73270	234	21	18171	11.0934	0.997053	0.38275	0.367128
GOTERM_BP_DIRECT	GO:0019748~secondary metabolic process	3	0.828729	0.0367315	AT1G73300, AT5G36180, AT1G73270	209	27	18499	9.83466	1	0.471737	0.45629
GOTERM_BP_DIRECT	GO:0051603~proteolysis involved in cellular protein catabolic process	4	1.10497	0.110049	AT1G73300, AT5G22000, AT5G36180, AT1G73270	209	103	18499	3.43736	1	0.873791	0.845178
UP_KEYWORDS	Carboxypeptidase	3	0.828729	0.127075	AT1G73300, AT5G36180, AT1G73270	294	56	26542	4.83637	1	0.740517	0.688853
INTERPRO	IPR001563:Peptidase S10, serine carboxypeptidase	3	0.828729	0.143389	AT1G73300, AT5G36180, AT1G73270	279	53	22105	4.48468	1	1	0.97954
GOTERM_MF_DIRECT	GO:0016747~transferase activity, transferring acyl groups other than amino-acyl groups	4	1.10497	0.1462	AT1G73300, AT5G36180, AT1G73270, AT3G47170	234	103	18171	3.01568	1	1	0.964103
PFAM	PF00450:Serine carboxypeptidase	3	0.828729	0.147488	AT1G73300, AT5G36180, AT1G73270	267	53	20779	4.40513	1	1	0.968889
GOTERM_MF_DIRECT	GO:0004185~serine-type carboxypeptidase activity	3	0.828729	0.19344	AT1G73300, AT5G36180, AT1G73270	234	63	18171	3.6978	1	1	0.964103
GOTERM_BP_DIRECT	GO:0006508~proteolysis	6	1.65746	0.665885	AT1G51760, AT1G73300, AT5G67090, AT4G20430, AT5G36180, AT1G73270	209	500	18499	1.06214	1	1	0.969697
UP_KEYWORDS	Protease	5	1.38122	0.831674	AT1G73300, AT5G67090, AT4G20430, AT5G36180, AT1G73270	294	523	26542	0.863087	1	1	0.935673
Annotation Cluster 21	Enrichment Score: 0.8139754464200831
Category	Term	Count	%	PValue	Genes	List Total	Pop Hits	Pop Total	Fold Enrichment	Bonferroni	Benjamini	FDR
INTERPRO	IPR025287:Wall-associated receptor kinase galacturonan-binding domain	4	1.10497	0.00812493	AT1G21270, AT1G16140, AT1G16120, AT1G79680	279	33	22105	9.60356	0.959155	0.187351	0.18305
PFAM	PF13947:Wall-associated receptor kinase galacturonan-binding	4	1.10497	0.00852352	AT1G21270, AT1G16140, AT1G16120, AT1G79680	267	33	20779	9.43321	0.855514	0.175119	0.168921
GOTERM_BP_DIRECT	GO:0007166~cell surface receptor signaling pathway	4	1.10497	0.0176668	AT1G21270, AT1G16140, AT1G16120, AT1G79680	209	49	18499	7.22547	0.999155	0.304944	0.294959
UP_KEYWORDS	Transferase	45	12.4309	0.0570088	AT1G15125, AT5G43780, AT3G08870, AT3G59740, AT3G61740, AT1G17000, AT1G66690, AT5G14720, AT5G15810, AT4G23660, AT1G26850, AT4G15530, AT3G44840, AT1G79500, AT3G44860, AT1G16140, AT1G75640, AT5G38100, AT5G37990, AT5G03640, AT5G37450, AT1G79680, AT1G02860, AT3G47170, AT1G66700, AT2G33770, AT4G26940, AT1G66720, AT1G12460, AT3G28690, AT3G04380, AT5G61480, AT1G16120, AT3G02320, AT4G23990, AT1G21270, AT1…	294	3138	26542	1.29463	0.999959	0.466929	0.434353
GOTERM_BP_DIRECT	GO:0006468~protein phosphorylation	16	4.41989	0.0666921	AT1G12460, AT3G28690, AT3G08870, AT3G59740, AT5G61480, AT1G16120, AT1G21270, AT1G50990, AT5G57035, AT3G45860, AT1G75640, AT5G37450, AT5G03640, AT3G47580, AT1G04210, AT1G79680	209	870	18499	1.62781	1	0.7097	0.686461
GOTERM_MF_DIRECT	GO:0005524~ATP binding	39	10.7735	0.0856583	AT5G43780, AT3G08870, AT4G29900, AT3G28860, AT3G59740, AT3G57300, AT5G23250, AT1G67120, AT5G14720, AT5G35630, AT4G15530, AT2G28600, AT3G12670, AT5G65930, AT1G16140, AT1G75640, AT5G03640, AT5G37450, AT1G79680, AT3G05530, AT2G33770, AT1G12460, AT2G06990, AT3G28690, AT1G09170, AT5G61480, AT1G16120, AT3G57330, AT1G21270, AT1G50990, AT5G57035, AT5G13630, AT5G08620, AT3G45860, AT1G01040, AT2G22950, AT5…	234	2372	18171	1.27677	1	0.799478	0.766846
UP_KEYWORDS	Kinase	20	5.52486	0.122536	AT1G12460, AT3G28690, AT3G08870, AT3G59740, AT5G61480, AT1G16120, AT5G14720, AT1G21270, AT1G50990, AT5G57035, AT4G15530, AT3G44840, AT3G45860, AT1G16140, AT1G75640, AT5G37450, AT5G03640, AT3G47580, AT1G04210, AT1G79680	294	1285	26542	1.40512	1	0.740517	0.688853
PFAM	PF00069:Protein kinase domain	13	3.59116	0.125383	AT1G12460, AT3G08870, AT3G59740, AT5G61480, AT1G16120, AT5G14720, AT5G57035, AT1G16140, AT5G37450, AT5G03640, AT3G47580, AT1G04210, AT1G79680	267	644	20779	1.57098	1	0.944553	0.911118
INTERPRO	IPR008271:Serine/threonine-protein kinase, active site	15	4.14365	0.133401	AT3G28690, AT3G08870, AT3G59740, AT5G61480, AT1G16120, AT1G21270, AT5G57035, AT3G45860, AT1G16140, AT1G75640, AT5G37450, AT5G03640, AT3G47580, AT1G04210, AT1G79680	279	798	22105	1.48927	1	1	0.97954
INTERPRO	IPR000719:Protein kinase, catalytic domain	18	4.97238	0.14908	AT1G12460, AT3G28690, AT3G08870, AT3G59740, AT5G61480, AT1G16120, AT5G14720, AT1G21270, AT1G50990, AT5G57035, AT3G45860, AT1G16140, AT1G75640, AT5G37450, AT5G03640, AT3G47580, AT1G04210, AT1G79680	279	1023	22105	1.39407	1	1	0.97954
UP_SEQ_FEATURE	topological domain:Extracellular	11	3.03867	0.153528	AT1G21270, AT1G12460, AT3G45860, AT5G48410, AT1G16140, AT5G61480, AT1G16120, AT5G37450, AT5G10180, AT1G79680, AT1G01620	142	438	8938	1.58078	1	1	0.941341
INTERPRO	IPR013320:Concanavalin A-like lectin/glucanase, subgroup	10	2.76243	0.170518	AT1G21270, AT5G01090, AT3G45860, AT3G08870, AT1G03060, AT3G59740, AT1G16120, AT5G37450, AT3G47580, AT1G79680	279	493	22105	1.60709	1	1	0.97954
UP_KEYWORDS	Serine/threonine-protein kinase	12	3.31492	0.174133	AT1G21270, AT1G12460, AT3G28690, AT3G45860, AT3G08870, AT3G59740, AT1G16140, AT5G61480, AT1G16120, AT5G37450, AT3G47580, AT1G79680	294	722	26542	1.50048	1	0.855741	0.796038
INTERPRO	IPR011009:Protein kinase-like domain	18	4.97238	0.189984	AT1G12460, AT3G28690, AT3G08870, AT3G59740, AT5G61480, AT1G16120, AT5G14720, AT1G21270, AT1G50990, AT5G57035, AT3G45860, AT1G16140, AT1G75640, AT5G37450, AT5G03640, AT3G47580, AT1G04210, AT1G79680	279	1067	22105	1.33658	1	1	0.97954
UP_SEQ_FEATURE	topological domain:Cytoplasmic	14	3.8674	0.204491	AT1G12460, AT4G29900, AT5G48410, AT5G61480, AT1G16120, AT3G57330, AT1G21270, AT3G45860, AT2G22950, AT1G16140, AT5G10180, AT5G37450, AT1G01620, AT1G79680	142	637	8938	1.38338	1	1	0.941341
GOTERM_MF_DIRECT	GO:0004674~protein serine/threonine kinase activity	14	3.8674	0.229628	AT1G12460, AT3G28690, AT3G08870, AT3G59740, AT5G61480, AT1G16120, AT1G21270, AT3G45860, AT1G16140, AT1G75640, AT5G37450, AT5G03640, AT3G47580, AT1G79680	234	804	18171	1.35218	1	1	0.964103
SMART	SM00220:S_TKc	15	4.14365	0.232286	AT3G08870, AT3G59740, AT5G61480, AT1G16120, AT5G14720, AT1G21270, AT5G57035, AT3G45860, AT1G16140, AT1G75640, AT5G37450, AT5G03640, AT3G47580, AT1G04210, AT1G79680	119	803	8423	1.3222	1	1	1
UP_KEYWORDS	Receptor	9	2.48619	0.279398	AT1G12460, AT3G45860, AT3G08870, AT3G59740, AT5G48410, AT1G75640, AT5G61480, AT5G37450, AT3G47580	294	560	26542	1.45091	1	1	0.935673
GOTERM_CC_DIRECT	GO:0005886~plasma membrane	46	12.7072	0.284446	AT1G09380, AT3G05165, AT3G08870, AT5G22000, AT5G48410, AT4G29900, AT3G28860, AT3G59740, AT5G14720, AT4G23660, AT4G12120, AT1G72230, AT1G74790, AT5G65930, AT1G16140, AT2G02850, AT4G10840, AT1G75640, AT5G41300, AT5G03640, AT5G37450, AT2G28780, AT1G79680, AT1G02860, AT1G12460, AT3G28690, AT4G00610, AT5G60490, AT5G61480, AT1G16120, AT3G57330, AT3G28956, AT4G23990, AT4G24340, AT1G21270, AT5G01090, AT2…	281	3702	25147	1.11199	1	1	1
GOTERM_MF_DIRECT	GO:0016301~kinase activity	15	4.14365	0.463605	AT1G12460, AT3G28690, AT3G08870, AT3G59740, AT1G16120, AT5G14720, AT5G57035, AT4G15530, AT3G44840, AT3G45860, AT1G75640, AT5G37450, AT5G03640, AT3G47580, AT1G79680	234	1039	18171	1.12109	1	1	0.964103
UP_SEQ_FEATURE	domain:Protein kinase	8	2.20994	0.528896	AT1G21270, AT1G12460, AT3G45860, AT1G16140, AT5G61480, AT1G16120, AT5G37450, AT1G79680	142	433	8938	1.16293	1	1	0.941341
UP_SEQ_FEATURE	binding site:ATP	8	2.20994	0.591633	AT1G21270, AT1G12460, AT3G45860, AT1G16140, AT5G61480, AT1G16120, AT5G37450, AT1G79680	142	459	8938	1.09706	1	1	0.941341
INTERPRO	IPR017441:Protein kinase, ATP binding site	9	2.48619	0.610521	AT5G57035, AT3G28690, AT3G45860, AT3G08870, AT3G59740, AT5G61480, AT5G37450, AT3G47580, AT5G14720	279	671	22105	1.06269	1	1	0.97954
UP_SEQ_FEATURE	nucleotide phosphate-binding region:ATP	12	3.31492	0.709081	AT3G05530, AT1G21270, AT1G12460, AT5G08620, AT3G45860, AT1G01040, AT1G16140, AT3G57300, AT5G61480, AT1G16120, AT5G37450, AT1G79680	142	788	8938	0.958533	1	1	0.941341
UP_SEQ_FEATURE	active site:Proton acceptor	8	2.20994	0.779259	AT1G21270, AT3G45860, AT1G16140, AT5G61480, AT3G66658, AT1G16120, AT5G37450, AT1G79680	142	554	8938	0.908934	1	1	0.941341
Annotation Cluster 22	Enrichment Score: 0.5768464649973943
Category	Term	Count	%	PValue	Genes	List Total	Pop Hits	Pop Total	Fold Enrichment	Bonferroni	Benjamini	FDR
UP_KEYWORDS	Helicase	5	1.38122	0.138878	AT2G06990, AT5G08620, AT1G01040, AT2G28600, AT3G57300	294	180	26542	2.50775	1	0.746471	0.694392
GOTERM_MF_DIRECT	GO:0004004~ATP-dependent RNA helicase activity	3	0.828729	0.307026	AT2G06990, AT5G08620, AT2G28600	234	87	18171	2.67772	1	1	0.964103
INTERPRO	IPR011545:DNA/RNA helicase, DEAD/DEAH box type, N-terminal	3	0.828729	0.336061	AT2G06990, AT5G08620, AT2G28600	279	95	22105	2.50198	1	1	0.97954
PFAM	PF00270:DEAD/DEAH box helicase	3	0.828729	0.343863	AT2G06990, AT5G08620, AT2G28600	267	95	20779	2.4576	1	1	0.968889
Annotation Cluster 23	Enrichment Score: 0.5571471109634313
Category	Term	Count	%	PValue	Genes	List Total	Pop Hits	Pop Total	Fold Enrichment	Bonferroni	Benjamini	FDR
UP_KEYWORDS	Helicase	5	1.38122	0.138878	AT2G06990, AT5G08620, AT1G01040, AT2G28600, AT3G57300	294	180	26542	2.50775	1	0.746471	0.694392
GOTERM_MF_DIRECT	GO:0008026~ATP-dependent helicase activity	3	0.828729	0.273802	AT2G06990, AT5G08620, AT1G01040	234	80	18171	2.91202	1	1	0.964103
PFAM	PF00271:Helicase conserved C-terminal domain	4	1.10497	0.277116	AT2G06990, AT5G08620, AT1G01040, AT3G57300	267	143	20779	2.17689	1	1	0.968889
INTERPRO	IPR001650:Helicase, C-terminal	4	1.10497	0.278634	AT2G06990, AT5G08620, AT1G01040, AT3G57300	279	146	22105	2.17067	1	1	0.97954
INTERPRO	IPR014001:Helicase, superfamily 1/2, ATP-binding domain	4	1.10497	0.292307	AT2G06990, AT5G08620, AT1G01040, AT3G57300	279	150	22105	2.11278	1	1	0.97954
UP_SEQ_FEATURE	domain:Helicase C-terminal	3	0.828729	0.3088	AT5G08620, AT1G01040, AT3G57300	142	71	8938	2.65959	1	1	0.941341
UP_SEQ_FEATURE	domain:Helicase ATP-binding	3	0.828729	0.32045	AT5G08620, AT1G01040, AT3G57300	142	73	8938	2.58673	1	1	0.941341
SMART	SM00490:HELICc	4	1.10497	0.328045	AT2G06990, AT5G08620, AT1G01040, AT3G57300	119	144	8423	1.96615	1	1	1
SMART	SM00487:DEXDc	4	1.10497	0.347295	AT2G06990, AT5G08620, AT1G01040, AT3G57300	119	149	8423	1.90017	1	1	1
Annotation Cluster 24	Enrichment Score: 0.5353266710999626
Category	Term	Count	%	PValue	Genes	List Total	Pop Hits	Pop Total	Fold Enrichment	Bonferroni	Benjamini	FDR
INTERPRO	IPR007087:Zinc finger, C2H2	5	1.38122	0.121138	AT3G47910, AT5G56200, AT5G04240, AT3G47890, AT3G13810	279	150	22105	2.64098	1	0.957458	0.935475
INTERPRO	IPR015880:Zinc finger, C2H2-like	3	0.828729	0.252502	AT5G56200, AT5G04240, AT3G13810	279	77	22105	3.08686	1	1	0.97954
SMART	SM00355:ZnF_C2H2	3	0.828729	0.293476	AT5G56200, AT5G04240, AT3G13810	119	77	8423	2.75772	1	1	1
GOTERM_MF_DIRECT	GO:0003676~nucleic acid binding	7	1.9337	0.804588	AT3G12460, AT5G08620, AT1G48410, AT5G56200, AT2G28600, AT5G04240, AT3G13810	234	615	18171	0.883865	1	1	0.964103
Annotation Cluster 25	Enrichment Score: 0.45577885438158033
Category	Term	Count	%	PValue	Genes	List Total	Pop Hits	Pop Total	Fold Enrichment	Bonferroni	Benjamini	FDR
INTERPRO	IPR003591:Leucine-rich repeat, typical subtype	5	1.38122	0.166929	AT1G12460, AT1G75640, AT5G61480, AT3G47580, AT1G04210	279	170	22105	2.33028	1	1	0.97954
GOTERM_BP_DIRECT	GO:0007169~transmembrane receptor protein tyrosine kinase signaling pathway	4	1.10497	0.18036	AT1G12460, AT1G75640, AT5G37450, AT3G47580	209	130	18499	2.72344	1	1	0.969697
SMART	SM00369:LRR_TYP	5	1.38122	0.215158	AT1G12460, AT1G75640, AT5G61480, AT3G47580, AT1G04210	119	170	8423	2.08181	1	1	1
INTERPRO	IPR013210:Leucine-rich repeat-containing N-terminal, type 2	5	1.38122	0.268433	AT1G12460, AT1G75640, AT5G61480, AT5G37450, AT3G47580	279	209	22105	1.89544	1	1	0.97954
PFAM	PF08263:Leucine rich repeat N-terminal domain	5	1.38122	0.278426	AT1G12460, AT1G75640, AT5G61480, AT5G37450, AT3G47580	267	209	20779	1.86182	1	1	0.968889
UP_KEYWORDS	Receptor	9	2.48619	0.279398	AT1G12460, AT3G45860, AT3G08870, AT3G59740, AT5G48410, AT1G75640, AT5G61480, AT5G37450, AT3G47580	294	560	26542	1.45091	1	1	0.935673
INTERPRO	IPR001611:Leucine-rich repeat	6	1.65746	0.470706	AT1G75640, AT5G61480, AT4G23840, AT5G37450, AT3G47580, AT1G04210	279	358	22105	1.32787	1	1	0.97954
PFAM	PF13855:Leucine rich repeat	4	1.10497	0.676988	AT1G75640, AT5G61480, AT5G37450, AT1G04210	267	271	20779	1.14869	1	1	0.968889
UP_KEYWORDS	Leucine-rich repeat	6	1.65746	0.738775	AT1G12460, AT1G22000, AT1G75640, AT5G61480, AT5G37450, AT3G47580	294	557	26542	0.972484	1	1	0.935673
GOTERM_MF_DIRECT	GO:0004672~protein kinase activity	5	1.38122	0.8693	AT1G50990, AT5G57035, AT1G75640, AT5G61480, AT1G04210	234	482	18171	0.805538	1	1	0.964103
Annotation Cluster 26	Enrichment Score: 0.4247531797208683
Category	Term	Count	%	PValue	Genes	List Total	Pop Hits	Pop Total	Fold Enrichment	Bonferroni	Benjamini	FDR
INTERPRO	IPR001356:Homeodomain	3	0.828729	0.336061	AT1G30490, AT2G34710, AT5G25220	279	95	22105	2.50198	1	1	0.97954
SMART	SM00389:HOX	3	0.828729	0.375515	AT1G30490, AT2G34710, AT5G25220	119	93	8423	2.28327	1	1	1
UP_KEYWORDS	Homeobox	3	0.828729	0.4214	AT1G30490, AT2G34710, AT5G25220	294	130	26542	2.08336	1	1	0.935673
Annotation Cluster 27	Enrichment Score: 0.38935899583287326
Category	Term	Count	%	PValue	Genes	List Total	Pop Hits	Pop Total	Fold Enrichment	Bonferroni	Benjamini	FDR
UP_KEYWORDS	GPI-anchor	4	1.10497	0.152568	AT2G44790, AT1G74790, AT5G60490, AT5G41300	294	122	26542	2.95996	1	0.795201	0.739721
GOTERM_CC_DIRECT	GO:0031225~anchored component of membrane	5	1.38122	0.293464	AT2G44790, AT1G72230, AT1G74790, AT5G60490, AT5G41300	281	246	25147	1.81892	1	1	1
UP_SEQ_FEATURE	propeptide:Removed in mature form	4	1.10497	0.367513	AT2G44790, AT1G74790, AT5G60490, AT5G41300	142	137	8938	1.83777	1	1	0.941341
UP_KEYWORDS	Cell membrane	10	2.76243	0.819853	AT2G44790, AT1G12460, AT1G74790, AT3G08870, AT3G28860, AT3G59740, AT5G60490, AT5G41300, AT5G61480, AT1G01620	294	1046	26542	0.863087	1	1	0.935673
UP_KEYWORDS	Lipoprotein	4	1.10497	0.837874	AT2G44790, AT1G74790, AT5G60490, AT5G41300	294	414	26542	0.87226	1	1	0.935673
Annotation Cluster 28	Enrichment Score: 0.3399070070944082
Category	Term	Count	%	PValue	Genes	List Total	Pop Hits	Pop Total	Fold Enrichment	Bonferroni	Benjamini	FDR
GOTERM_MF_DIRECT	GO:0046910~pectinesterase inhibitor activity	3	0.828729	0.421987	AT5G38610, AT3G60730, AT2G47030	234	112	18171	2.08001	1	1	0.964103
PFAM	PF04043:Plant invertase/pectin methylesterase inhibitor	3	0.828729	0.447277	AT5G38610, AT3G60730, AT2G47030	267	118	20779	1.97858	1	1	0.968889
INTERPRO	IPR006501:Pectinesterase inhibitor	3	0.828729	0.459378	AT5G38610, AT3G60730, AT2G47030	279	123	22105	1.93242	1	1	0.97954
SMART	SM00856:SM00856	3	0.828729	0.503879	AT5G38610, AT3G60730, AT2G47030	119	120	8423	1.76954	1	1	1
Annotation Cluster 29	Enrichment Score: 0.33697068018965565
Category	Term	Count	%	PValue	Genes	List Total	Pop Hits	Pop Total	Fold Enrichment	Bonferroni	Benjamini	FDR
GOTERM_MF_DIRECT	GO:0008026~ATP-dependent helicase activity	3	0.828729	0.273802	AT2G06990, AT5G08620, AT1G01040	234	80	18171	2.91202	1	1	0.964103
UP_KEYWORDS	RNA-binding	8	2.20994	0.410343	AT1G31280, AT2G06990, AT5G08620, AT1G48410, AT1G01040, AT3G47120, AT3G02320, AT5G15810	294	552	26542	1.30839	1	1	0.935673
GOTERM_MF_DIRECT	GO:0003723~RNA binding	8	2.20994	0.86797	AT2G06990, AT5G08620, AT1G48410, AT1G01040, AT1G62670, AT3G47120, AT3G02320, AT5G15810	234	769	18171	0.807842	1	1	0.964103
Annotation Cluster 30	Enrichment Score: 0.2932828566225752
Category	Term	Count	%	PValue	Genes	List Total	Pop Hits	Pop Total	Fold Enrichment	Bonferroni	Benjamini	FDR
UP_SEQ_FEATURE	repeat:LRR 12	3	0.828729	0.256052	AT1G12460, AT5G61480, AT5G37450	142	62	8938	3.04566	1	1	0.941341
INTERPRO	IPR013210:Leucine-rich repeat-containing N-terminal, type 2	5	1.38122	0.268433	AT1G12460, AT1G75640, AT5G61480, AT5G37450, AT3G47580	279	209	22105	1.89544	1	1	0.97954
PFAM	PF08263:Leucine rich repeat N-terminal domain	5	1.38122	0.278426	AT1G12460, AT1G75640, AT5G61480, AT5G37450, AT3G47580	267	209	20779	1.86182	1	1	0.968889
UP_SEQ_FEATURE	repeat:LRR 11	3	0.828729	0.297112	AT1G12460, AT5G61480, AT5G37450	142	69	8938	2.73668	1	1	0.941341
UP_SEQ_FEATURE	repeat:LRR 10	3	0.828729	0.337836	AT1G12460, AT5G61480, AT5G37450	142	76	8938	2.48462	1	1	0.941341
UP_SEQ_FEATURE	repeat:LRR 9	3	0.828729	0.400261	AT1G12460, AT5G61480, AT5G37450	142	87	8938	2.17047	1	1	0.941341
UP_SEQ_FEATURE	repeat:LRR 8	3	0.828729	0.433166	AT1G12460, AT5G61480, AT5G37450	142	93	8938	2.03044	1	1	0.941341
UP_SEQ_FEATURE	repeat:LRR 7	3	0.828729	0.520798	AT1G12460, AT5G61480, AT5G37450	142	110	8938	1.71665	1	1	0.941341
UP_SEQ_FEATURE	domain:Protein kinase	8	2.20994	0.528896	AT1G21270, AT1G12460, AT3G45860, AT1G16140, AT5G61480, AT1G16120, AT5G37450, AT1G79680	142	433	8938	1.16293	1	1	0.941341
UP_SEQ_FEATURE	binding site:ATP	8	2.20994	0.591633	AT1G21270, AT1G12460, AT3G45860, AT1G16140, AT5G61480, AT1G16120, AT5G37450, AT1G79680	142	459	8938	1.09706	1	1	0.941341
UP_SEQ_FEATURE	repeat:LRR 6	3	0.828729	0.644342	AT1G12460, AT5G61480, AT5G37450	142	138	8938	1.36834	1	1	0.941341
UP_KEYWORDS	Leucine-rich repeat	6	1.65746	0.738775	AT1G12460, AT1G22000, AT1G75640, AT5G61480, AT5G37450, AT3G47580	294	557	26542	0.972484	1	1	0.935673
UP_SEQ_FEATURE	repeat:LRR 5	3	0.828729	0.775769	AT1G12460, AT5G61480, AT5G37450	142	178	8938	1.06085	1	1	0.941341
UP_SEQ_FEATURE	repeat:LRR 3	4	1.10497	0.791702	AT1G12460, AT1G22000, AT5G61480, AT5G37450	142	264	8938	0.953692	1	1	0.941341
UP_SEQ_FEATURE	repeat:LRR 4	3	0.828729	0.861197	AT1G12460, AT5G61480, AT5G37450	142	217	8938	0.870189	1	1	0.941341
UP_SEQ_FEATURE	repeat:LRR 1	4	1.10497	0.869538	AT1G12460, AT1G22000, AT5G61480, AT5G37450	142	308	8938	0.81745	1	1	0.941341
UP_SEQ_FEATURE	repeat:LRR 2	4	1.10497	0.869538	AT1G12460, AT1G22000, AT5G61480, AT5G37450	142	308	8938	0.81745	1	1	0.941341
Annotation Cluster 31	Enrichment Score: 0.08718141447424457
Category	Term	Count	%	PValue	Genes	List Total	Pop Hits	Pop Total	Fold Enrichment	Bonferroni	Benjamini	FDR
PFAM	PF00400:WD domain, G-beta repeat	3	0.828729	0.745628	AT5G58760, AT1G03060, AT4G07410	267	207	20779	1.12788	1	1	0.968889
INTERPRO	IPR001680:WD40 repeat	3	0.828729	0.801432	AT5G58760, AT1G03060, AT4G07410	279	237	22105	1.0029	1	1	0.97954
INTERPRO	IPR017986:WD40-repeat-containing domain	3	0.828729	0.836393	AT5G58760, AT1G03060, AT4G07410	279	257	22105	0.924857	1	1	0.97954
SMART	SM00320:WD40	3	0.828729	0.849726	AT5G58760, AT1G03060, AT4G07410	119	237	8423	0.895969	1	1	1
INTERPRO	IPR015943:WD40/YVTN repeat-like-containing domain	3	0.828729	0.863008	AT5G58760, AT1G03060, AT4G07410	279	275	22105	0.864321	1	1	0.97954
Annotation Cluster 32	Enrichment Score: 0.07972785228508827
Category	Term	Count	%	PValue	Genes	List Total	Pop Hits	Pop Total	Fold Enrichment	Bonferroni	Benjamini	FDR
GOTERM_CC_DIRECT	GO:0009570~chloroplast stroma	9	2.48619	0.445273	AT5G35630, AT5G43780, AT4G15530, AT5G13630, AT2G28190, AT2G43710, AT4G28660, AT2G45990, AT1G12520	281	653	25147	1.23341	1	1	1
UP_KEYWORDS	Chloroplast	11	3.03867	0.961449	AT5G35630, AT5G43780, AT4G15530, AT5G13630, AT2G28190, AT2G43710, AT4G28660, AT4G21990, AT1G62930, AT4G19440, AT1G12520	294	1449	26542	0.685347	1	1	0.961449
UP_KEYWORDS	Plastid	11	3.03867	0.962762	AT5G35630, AT5G43780, AT4G15530, AT5G13630, AT2G28190, AT2G43710, AT4G28660, AT4G21990, AT1G62930, AT4G19440, AT1G12520	294	1455	26542	0.682521	1	1	0.962762
UP_SEQ_FEATURE	transit peptide:Chloroplast	6	1.65746	0.974727	AT4G15530, AT2G28190, AT4G28660, AT4G21990, AT1G62930, AT4G19440	142	631	8938	0.598513	1	1	0.974727
GOTERM_CC_DIRECT	GO:0009507~chloroplast	30	8.28729	0.994045	AT4G03950, AT5G43780, AT5G18100, AT1G33790, AT2G28190, AT5G15810, AT5G35630, AT4G15530, AT3G44840, AT3G44860, AT5G51220, AT5G38100, AT1G62930, AT3G57330, AT1G34575, AT4G21990, AT4G28660, AT1G12520, AT1G51760, AT2G22650, AT5G03390, AT5G13630, AT2G43710, AT1G42550, AT2G03750, AT1G77550, AT1G01620, AT4G19440, AT2G45990, AT4G35870	281	3855	25147	0.696429	1	1	1
Annotation Cluster 33	Enrichment Score: 0.07456815925513542
Category	Term	Count	%	PValue	Genes	List Total	Pop Hits	Pop Total	Fold Enrichment	Bonferroni	Benjamini	FDR
GOTERM_CC_DIRECT	GO:0000139~Golgi membrane	4	1.10497	0.758605	AT1G26850, AT2G33770, AT4G26940, AT4G23990	281	355	25147	1.00835	1	1	1
UP_KEYWORDS	Golgi apparatus	5	1.38122	0.799733	AT1G26850, AT2G33770, AT4G26940, AT1G60070, AT4G23990	294	496	26542	0.91007	1	1	0.935673
GOTERM_CC_DIRECT	GO:0005794~Golgi apparatus	8	2.20994	0.98477	AT1G26850, AT2G33770, AT4G26940, AT3G57330, AT1G60070, AT2G39410, AT4G23990, AT2G39420	281	1226	25147	0.583955	1	1	1
Annotation Cluster 34	Enrichment Score: 0.05291746186973665
Category	Term	Count	%	PValue	Genes	List Total	Pop Hits	Pop Total	Fold Enrichment	Bonferroni	Benjamini	FDR
GOTERM_CC_DIRECT	GO:0005783~endoplasmic reticulum	7	1.9337	0.797894	AT2G33770, AT1G51760, AT1G54990, AT3G66658, AT2G39410, AT2G39420, AT4G27870	281	703	25147	0.891092	1	1	1
UP_KEYWORDS	Endoplasmic reticulum	4	1.10497	0.917348	AT2G33770, AT1G51760, AT1G54990, AT4G27870	294	502	26542	0.719354	1	1	0.935673
GOTERM_CC_DIRECT	GO:0005789~endoplasmic reticulum membrane	3	0.828729	0.947913	AT2G33770, AT1G54990, AT4G27870	281	417	25147	0.643821	1	1	1
Annotation Cluster 35	Enrichment Score: 0.019703318980682602
Category	Term	Count	%	PValue	Genes	List Total	Pop Hits	Pop Total	Fold Enrichment	Bonferroni	Benjamini	FDR
INTERPRO	IPR001841:Zinc finger, RING-type	4	1.10497	0.93346	AT1G78420, AT5G22000, AT3G58030, AT1G02860	279	464	22105	0.683012	1	1	0.97954
SMART	SM00184:RING	3	0.828729	0.958079	AT5G22000, AT3G58030, AT1G02860	119	346	8423	0.613713	1	1	1
INTERPRO	IPR013083:Zinc finger, RING/FYVE/PHD-type	5	1.38122	0.975873	AT5G57035, AT5G22000, AT3G61740, AT3G58030, AT1G02860	279	691	22105	0.573295	1	1	0.97954
Annotation Cluster 36	Enrichment Score: 0.003125189584203735
Category	Term	Count	%	PValue	Genes	List Total	Pop Hits	Pop Total	Fold Enrichment	Bonferroni	Benjamini	FDR
UP_SEQ_FEATURE	transmembrane region	20	5.52486	0.969756	AT1G12460, AT3G05165, AT4G26940, AT4G29900, AT3G28860, AT5G48410, AT5G61480, AT1G16120, AT3G57330, AT4G23990, AT1G21270, AT3G45860, AT2G22950, AT1G16140, AT1G54990, AT5G10180, AT5G37450, AT1G01620, AT1G79680, AT3G26190	142	1706	8938	0.737909	1	1	0.969756
UP_KEYWORDS	Transmembrane helix	43	11.8785	0.998161	AT4G03950, AT5G48830, AT1G09380, AT3G05165, AT3G08870, AT5G48410, AT4G29900, AT5G20580, AT3G28860, AT3G59740, AT4G23660, AT5G63490, AT1G26850, AT1G16140, AT1G75640, AT1G03370, AT1G78130, AT5G37450, AT2G28780, AT1G79680, AT2G46890, AT1G75180, AT3G26190, AT1G36078, AT4G26940, AT1G12460, AT5G61480, AT1G16120, AT3G57330, AT3G03970, AT4G23990, AT4G27870, AT1G21270, AT5G01090, AT3G44870, AT4G37030, AT3…	294	5505	26542	0.705176	1	1	0.998161
UP_KEYWORDS	Membrane	52	14.3646	0.99836	AT4G03950, AT5G48830, AT1G09380, AT3G05165, AT3G08870, AT4G29900, AT5G20580, AT3G59740, AT1G60070, AT2G44790, AT1G74790, AT3G15640, AT1G75640, AT5G37450, AT2G28780, AT1G79680, AT2G46890, AT3G26190, AT1G36078, AT5G61480, AT1G16120, AT3G57330, AT4G28660, AT1G21270, AT3G44870, AT2G22950, AT5G10180, AT3G47580, AT4G35870, AT5G48410, AT3G28860, AT4G23660, AT5G63490, AT1G26850, AT1G16140, AT1G03370, AT5…	294	6456	26542	0.727154	1	1	0.99836
UP_KEYWORDS	Transmembrane	43	11.8785	0.998413	AT4G03950, AT5G48830, AT1G09380, AT3G05165, AT3G08870, AT5G48410, AT4G29900, AT5G20580, AT3G28860, AT3G59740, AT4G23660, AT5G63490, AT1G26850, AT1G16140, AT1G75640, AT1G03370, AT1G78130, AT5G37450, AT2G28780, AT1G79680, AT2G46890, AT1G75180, AT3G26190, AT1G36078, AT4G26940, AT1G12460, AT5G61480, AT1G16120, AT3G57330, AT3G03970, AT4G23990, AT4G27870, AT1G21270, AT5G01090, AT3G44870, AT4G37030, AT3…	294	5535	26542	0.701354	1	1	0.998413
GOTERM_CC_DIRECT	GO:0016021~integral component of membrane	39	10.7735	0.9998	AT4G03950, AT5G48830, AT1G09380, AT3G05165, AT3G08870, AT5G48410, AT5G20580, AT3G28860, AT3G59740, AT5G63490, AT1G26850, AT1G16140, AT1G75640, AT1G03370, AT1G78130, AT5G37450, AT2G28780, AT1G79680, AT2G46890, AT1G75180, AT3G26190, AT1G36078, AT4G26940, AT1G12460, AT5G61480, AT1G16120, AT3G57330, AT3G03970, AT4G23990, AT4G27870, AT1G21270, AT5G01090, AT3G44870, AT4G37030, AT3G45860, AT1G54990, AT3…	281	5439	25147	0.64169	1	1	1

## Sheet: target clusters Ath Zn treat
Annotation Cluster 1	Enrichment Score: 10.05379679690966
Category	Term	Count	%	PValue	Genes	List Total	Pop Hits	Pop Total	Fold Enrichment	Bonferroni	Benjamini	FDR
INTERPRO	IPR005299:SAM dependent carboxyl methyltransferase	9	18.3673	4.00479e-17	AT1G15125, AT1G66700, AT1G66720, AT3G44840, AT3G44870, AT3G44860, AT5G38100, AT1G66690, AT5G37990	43	23	22105	201.158	2.16259e-15	2.16259e-15	2.08249e-15
PFAM	PF03492:SAM dependent carboxyl methyltransferase	9	18.3673	5.31428e-17	AT1G15125, AT1G66700, AT1G66720, AT3G44840, AT3G44870, AT3G44860, AT5G38100, AT1G66690, AT5G37990	42	23	20779	193.593	1.59428e-15	1.59428e-15	1.54114e-15
UP_KEYWORDS	Methyltransferase	11	22.449	6.12383e-11	AT1G15125, AT1G66700, AT1G66720, AT3G44840, AT3G44870, AT3G44860, AT5G38100, AT1G66690, AT5G37990, AT3G02320, AT5G15810	44	313	26542	21.1997	3.42934e-09	3.42934e-09	3.42934e-09
GOTERM_MF_DIRECT	GO:0008757~S-adenosylmethionine-dependent methyltransferase activity	8	16.3265	1.26082e-09	AT1G15125, AT1G66700, AT1G66720, AT3G44840, AT3G44870, AT3G44860, AT1G66690, AT5G37990	34	115	18171	37.1785	5.29546e-08	5.29546e-08	5.16937e-08
GOTERM_MF_DIRECT	GO:0008168~methyltransferase activity	8	16.3265	1.11188e-08	AT1G15125, AT1G66700, AT1G66720, AT3G44840, AT3G44870, AT5G38100, AT1G66690, AT5G37990	34	157	18171	27.2327	4.66988e-07	2.33494e-07	2.27935e-07
GOTERM_BP_DIRECT	GO:0032259~methylation	8	16.3265	2.26937e-08	AT1G15125, AT1G66700, AT1G66720, AT3G44840, AT3G44870, AT3G44860, AT5G38100, AT1G66690	29	212	18499	24.0716	1.4297e-06	1.4297e-06	1.4297e-06
UP_KEYWORDS	Transferase	14	28.5714	0.00101335	AT1G66700, AT1G15125, AT1G66720, AT1G17000, AT1G66690, AT3G02320, AT5G15810, AT3G44840, AT3G44870, AT3G44860, AT3G45100, AT5G38100, AT5G37990, AT1G02860	44	3138	26542	2.69126	0.0551947	0.0283738	0.0283738
Annotation Cluster 2	Enrichment Score: 4.561973432891503
Category	Term	Count	%	PValue	Genes	List Total	Pop Hits	Pop Total	Fold Enrichment	Bonferroni	Benjamini	FDR
INTERPRO	IPR004146:DC1	11	22.449	1.42038e-13	AT3G26250, AT3G26240, AT2G13900, AT1G44020, AT2G02620, AT1G62030, AT5G02350, AT5G02330, AT1G66450, AT1G66440, AT4G13130	43	146	22105	38.7313	7.66787e-12	3.83502e-12	3.69298e-12
PFAM	PF03107:C1 domain	11	22.449	1.99771e-13	AT3G26250, AT3G26240, AT2G13900, AT1G44020, AT2G02620, AT1G62030, AT5G02350, AT5G02330, AT1G66450, AT1G66440, AT4G13130	42	146	20779	37.2748	5.99187e-12	2.99657e-12	2.89668e-12
SMART	SM00249:PHD	5	10.2041	3.69296e-05	AT2G13900, AT2G02620, AT5G02350, AT5G02330, AT4G13130	14	132	8423	22.7895	0.000369235	0.000369296	0.000369296
INTERPRO	IPR001965:Zinc finger, PHD-type	5	10.2041	0.000114042	AT2G13900, AT2G02620, AT5G02350, AT5G02330, AT4G13130	43	132	22105	19.4723	0.0061397	0.00205276	0.00197673
INTERPRO	IPR013083:Zinc finger, RING/FYVE/PHD-type	8	16.3265	0.000294313	AT3G26240, AT2G13900, AT1G44020, AT2G02620, AT5G02350, AT1G66450, AT4G13130, AT1G02860	43	691	22105	5.9516	0.0157696	0.00397323	0.00382607
GOTERM_MF_DIRECT	GO:0008270~zinc ion binding	7	14.2857	0.0372085	AT1G51760, AT2G13900, AT2G02620, AT5G02350, AT5G02330, AT4G13130, AT1G02860	34	1393	18171	2.68563	0.796598	0.34415	0.335956
UP_KEYWORDS	Zinc-finger	5	10.2041	0.0639428	AT2G13900, AT2G02620, AT5G02350, AT4G13130, AT1G02860	44	935	26542	3.22581	0.975286	0.685396	0.685396
UP_KEYWORDS	Zinc	5	10.2041	0.150077	AT2G13900, AT2G02620, AT5G02350, AT4G13130, AT1G02860	44	1274	26542	2.36745	0.999889	1	1
UP_KEYWORDS	Metal-binding	5	10.2041	0.697118	AT2G13900, AT2G02620, AT5G02350, AT4G13130, AT1G02860	44	2868	26542	1.05165	1	1	1
Annotation Cluster 3	Enrichment Score: 0.38262789478825543
Category	Term	Count	%	PValue	Genes	List Total	Pop Hits	Pop Total	Fold Enrichment	Bonferroni	Benjamini	FDR
UP_SEQ_FEATURE	splice variant	4	8.16327	0.121185	AT5G37020, AT5G38100, AT1G30330, AT1G02860	16	738	8938	3.02778	0.9966	1	1
UP_KEYWORDS	Alternative splicing	5	10.2041	0.72421	AT2G43240, AT5G37020, AT5G38100, AT1G30330, AT1G02860	44	2971	26542	1.01519	1	1	1
UP_KEYWORDS	Nucleus	5	10.2041	0.810596	AT3G48080, AT5G37020, AT3G61310, AT1G30330, AT1G02860	44	3358	26542	0.898194	1	1	1
Annotation Cluster 4	Enrichment Score: 0.17103604306617706
Category	Term	Count	%	PValue	Genes	List Total	Pop Hits	Pop Total	Fold Enrichment	Bonferroni	Benjamini	FDR
GOTERM_BP_DIRECT	GO:0006351~transcription, DNA-templated	4	8.16327	0.554421	AT4G00610, AT5G37020, AT3G61310, AT1G30330	29	1886	18499	1.35291	1	1	1
UP_KEYWORDS	Transcription regulation	4	8.16327	0.611035	AT4G00610, AT5G37020, AT3G61310, AT1G30330	44	1922	26542	1.25542	1	1	1
UP_KEYWORDS	Transcription	4	8.16327	0.627456	AT4G00610, AT5G37020, AT3G61310, AT1G30330	44	1968	26542	1.22607	1	1	1
GOTERM_BP_DIRECT	GO:0006355~regulation of transcription, DNA-templated	4	8.16327	0.637121	AT4G00610, AT5G37020, AT3G61310, AT1G30330	29	2119	18499	1.20415	1	1	1
GOTERM_MF_DIRECT	GO:0003677~DNA binding	4	8.16327	0.734916	AT1G64840, AT5G37020, AT3G61310, AT1G30330	34	2047	18171	1.04434	1	1	1
UP_KEYWORDS	DNA-binding	3	6.12245	0.787036	AT5G37020, AT3G61310, AT1G30330	44	1756	26542	1.03057	1	1	1
UP_KEYWORDS	Nucleus	5	10.2041	0.810596	AT3G48080, AT5G37020, AT3G61310, AT1G30330, AT1G02860	44	3358	26542	0.898194	1	1	1
Annotation Cluster 5	Enrichment Score: 0.004785907289431015
Category	Term	Count	%	PValue	Genes	List Total	Pop Hits	Pop Total	Fold Enrichment	Bonferroni	Benjamini	FDR
UP_KEYWORDS	Transmembrane helix	5	10.2041	0.986586	AT2G43240, AT3G44870, AT3G45100, AT1G54990, AT3G28007	44	5505	26542	0.54789	1	1	1
UP_KEYWORDS	Transmembrane	5	10.2041	0.987149	AT2G43240, AT3G44870, AT3G45100, AT1G54990, AT3G28007	44	5535	26542	0.544921	1	1	1
UP_KEYWORDS	Membrane	6	12.2449	0.988597	AT2G43240, AT3G44870, AT3G45100, AT1G54990, AT5G41300, AT3G28007	44	6456	26542	0.56062	1	1	1
GOTERM_CC_DIRECT	GO:0016021~integral component of membrane	4	8.16327	0.993847	AT2G43240, AT3G44870, AT1G54990, AT3G28007	39	5439	25147	0.474201	1	1	1
